# Supplementary material for: Necessity of integrated genomic analysis to establish a designed knock-in mouse from CRISPR-Cas9-induced mutants
Source: Sci Rep. 2022 Nov 27;12:20390. doi: 10.1038/s41598-022-24810-5 (PMC9701781; doi:10.1038/s41598-022-24810-5)
Supplement: Supplementary file 11 — Supplementary Table S1. [file 41598_2022_24810_MOESM11_ESM.xlsx]

## Sheet: Prlhr-Vn-F0-5_mapping_annot
Supplemental Table 1. Results from Magic-BLAST mapping and annotation with SnpEff (Sheet 1~8)
#Representative_read_name	No.of_reads	%of_reads	reference_acc.	%_identity	query_start	query_end	reference_start	reference_end	score	query_strand	reference_strand	num_placements	Representative_read_sequence	type	impact	Gene_ID	ENSG_ID	location	ENST_ID	location_type	INFO
M00587:7:000000000-JW5DM:1:1101:10007:9822	362452	78.2052	Mus_musculus_chromosome_19	100	86	301	60456537	60456752	216	plus	plus	1	ACGCTGAACTTGTGGCCGTTTACGTCGCCGTCCAGCTCGACCAGGATGGGCACCACCCCGGTGAACAGCTCCTCGCCCTTGCTCACAGTGGTCTCAGTGGACAGTGAGGTCATGGCTACCTGTTCAAAGGTAATCAAAGTTGTCACTTTCCATCTTCCCTCGTGTACCTTTTCCCACCACCCAACTCCTCTCTTGGACACAAGACCCAGAACATCAAGCGCAATGAATGTTGTCCTTCCAGTTCTATAAAAATAAGCCTAACACAGGTTCTTTAAACAGCTCCTATTCGTGGATAGCTCTC	frameshift_variant	HIGH	Prlhr	ENSMUSG00000045052	transcript	ENSMUST00000051277.4	protein_coding	ANN=AGTG|frameshift_variant|HIGH|Prlhr|ENSMUSG00000045052|transcript|ENSMUST00000051277.4|protein_coding|1/1|c.28delG|p.Gly10fs|206/1573|28/1113|10/370||
M00587:7:000000000-JW5DM:1:1101:20858:10819	100266	21.6341	Mus_musculus_chromosome_19	100	134	301	60456637	60456409	152	plus	minus	1	AGAACTTGTGGCCGTTTACGTCGCCGTCCAGCTCGACCAGGATGGGCACCACCCCGGTGAACAGCTCCTCGCCCTTGCTCACAGTGGTCTCAGTGGACAGTGAGGTCATGGCTACCTGTTCAAAGGTAATCAAAGTTGGGTGGTGGGAAAAGGTACACGAGGGAAGATGGAAAGTGACCCCGATTTGTCTTCTGGGCTGTTGCCAGCTAGCTCGACTCCAGCCAACCAGAGCGCAGAGGCCTCGGAGGGCAACCTGTCTGCAACGGTTCCCCGAGCTGCAGCAGTCACGCCGTTCCAGAGC	5_prime_UTR_variant	MODIFIER	Prlhr	ENSMUSG00000045052	transcript	ENSMUST00000051277.4	protein_coding	ANN=GTTG|5_prime_UTR_variant|MODIFIER|Prlhr|ENSMUSG00000045052|transcript|ENSMUST00000051277.4|protein_coding|1/1|c.-73delT|||||73|
M00587:7:000000000-JW5DM:1:1105:24702:15028	336	0.0724977	Mus_musculus_chromosome_19	100	116	301	60456567	60456752	186	plus	plus	1	ACGCTGAACTTGTGGCCGTTTACGTCGCCGTCCAGCTCGACCAGGATGGGCACCACCCCGGTGAACAGCTCCTCGCCCTTGCTCACAGTGGTCTCAGTAAACAAAAAGATCATAACTACCTGTTCAAAGGTAATCAAAGTTGTCACTTTCCATCTTCCCTCGTGTACCTTTTCCCACCACCCAACTCCTCTCTTGGACACAAGACCCAGAACATCAAGCGCAATGAATGTTGTCCTTCCAGTTCTATAAAAATAAGCCTAACACAGGTTCTTTAAACAGCTCCTATTCGTGGATAGCTCTC	5_prime_UTR_variant	MODIFIER	Prlhr	ENSMUSG00000045052	transcript	ENSMUST00000051277.4	protein_coding	ANN=TACC|5_prime_UTR_variant|MODIFIER|Prlhr|ENSMUSG00000045052|transcript|ENSMUST00000051277.4|protein_coding|1/1|c.-3delG|||||3|
M00587:7:000000000-JW5DM:1:1108:21489:4594	200	0.0431534	Mus_musculus_chromosome_19	97.0588	132	301	60456583	60456752	145	plus	plus	1	ACGCTGAACTTGTGGCCGTTTACGTCGCCGTCCAGCTCGACCAGGATGGGCACCACCCCGGTGAACAGCTCCTCGCCCTTGCTCACAGTGGTCTCAGTGGACAGTGAGGTCATGGCAAACAAAAAAAAAAAAATCAAAGAAGTCACTTTCCATCTTCCCTCGTGTACCTGTTCCCACCACCCAACTCCTCTCTTGGACACAAGACCCAGAACATCAAGCGCAATGAATGTTGTCCTTCCAGTTCTATAAAAATAAGCCTAACACAGGTTCTTGAAACAGCTCCTATTCGTGGCTAGCTCTC	5_prime_UTR_variant	MODIFIER	Prlhr	ENSMUSG00000045052	transcript	ENSMUST00000051277.4	protein_coding	ANN=ATCA|5_prime_UTR_variant|MODIFIER|Prlhr|ENSMUSG00000045052|transcript|ENSMUST00000051277.4|protein_coding|1/1|c.-20delT|||||20|
M00587:7:000000000-JW5DM:1:1111:18227:3922	82	0.0176929	Mus_musculus_chromosome_19	97.4843	143	301	60456594	60456752	139	plus	plus	1	ACGCTGTACTTGTGGCCGTTTACGTCGCCGTCCAGCTCGACCAGGATGGGCACCACCCCGGTGCACAGCTCCTCGCCCTTGCTCACAGTGGTCTCAGTGGACAGTGAGGTCATGGCAAAAAGAAAAAAAAAAAAAAAAATAATCACTTACCATCTTCCCTCGTGTACCTTGTCCCACCACCCAACTCCTCTCTTCGACACAAGACCCAGCACATCAAGCGCAATGAATGTTGTCCTTCCAGTTCTATAAAAATAAGCCTAACACAGGTTCTTTAAACAGCTCCTATTCGTGGATAGCTCTC	5_prime_UTR_variant	MODIFIER	Prlhr	ENSMUSG00000045052	transcript	ENSMUST00000051277.4	protein_coding	ANN=CACT|5_prime_UTR_variant|MODIFIER|Prlhr|ENSMUSG00000045052|transcript|ENSMUST00000051277.4|protein_coding|1/1|c.-30delA|||||30|
M00587:7:000000000-JW5DM:1:1113:6387:20029	53	0.0114356	Mus_musculus_chromosome_19	100	105	301	60456556	60456752	197	plus	plus	1	ACGCTGAACTTGTGGCCGTTTACGTCGCCGTCCAGCTCGACCAGGATGGGCACCACCCCGGTGAACAGCTCCTCGCCCTTGCTCACAGTGGTCTCAGAGAAAAATGAGGTCATGGCTACCTGTTCAAAGGTAATCAAAGTTGTCACTTTCCATCTTCCCTCGTGTACCTTTTCCCACCACCCAACTCCTCTCTTGGACACAAGACCCAGAACATCAAGCGCAATGAATGTTGTCCTTCCAGTTCTATAAAAATAAGCCTAACACAGGTTCTTTAAACAGCTCCTATTCGTGGATAGCTCTC	frameshift_variant	HIGH	Prlhr	ENSMUSG00000045052	transcript	ENSMUST00000051277.4	protein_coding	ANN=GAGG|frameshift_variant|HIGH|Prlhr|ENSMUSG00000045052|transcript|ENSMUST00000051277.4|protein_coding|1/1|c.9delA|p.Leu4fs|187/1573|9/1113|3/370||
M00587:7:000000000-JW5DM:1:1116:20392:6497	38	0.00819914	Mus_musculus_chromosome_19	99.3421	149	300	60456626	60456414	131	plus	minus	1	ACGCTGAACTTGTGGCCGTTTACGTCGCCGTCCAGCTCGACCAGGATGGGCACCACCCCGGTGAACAGCTCCTCGCCCTTGCTCACAGTGGTCTCAGTGGACAGTGAGGTCATGGCAAAAAAAAAAAAAAAAAAAAAATATGGCTGGAGGGACAAGGTACACGAGGGAAGATGGAAAGTGACCCCGATTTGTCTTCTGGGCTGTTGCCAGCTAGCTCGACTCCAGCCAACCAGAGCGCAGAGGCCTCGGAGGGCAACCTGTCTGCAACGGTTCCCCGAGCTGCAGCAGTCACGCCGTTCCC	5_prime_UTR_variant	MODIFIER	Prlhr	ENSMUSG00000045052	transcript	ENSMUST00000051277.4	protein_coding	ANN=GGAC|5_prime_UTR_variant|MODIFIER|Prlhr|ENSMUSG00000045052|transcript|ENSMUST00000051277.4|protein_coding|1/1|c.-64delC|||||64|
M00587:7:000000000-JW5DM:1:1102:6416:18225	8	0.00172614	Mus_musculus_chromosome_01	100	171	299	20228553	20228425	129	plus	minus	1	ACGCTGAACTTGTGGCCGTTTACGTCGCCGTCCAGCTCGACCAGGATGGGCACCACCCCGGTGAACAGCTCCTCGCCCTTGCTCACAGTGGTCTCAGTGGACAGTGAGGTCATGGCTACCTGTTCAAAGGTAATCAAAGTTGTCACTTTCCATCTTCCCTCGTGTACCTTTGAAGAAAACAATACTCTCCATACAGCAAGTTAACTGCTTGTAATCTCCCAAGGATGTATGGGGTCTCATGGCCCCCTTCTACTTCCATAATGAAATGTTGACAGGCCCAATCGTGTACAGATGACTAT	intron_variant	MODIFIER	Pkhd1	ENSMUSG00000043760	transcript	ENSMUST00000088448.12	protein_coding	ANN=GAAG|intron_variant|MODIFIER|Pkhd1|ENSMUSG00000043760|transcript|ENSMUST00000088448.12|protein_coding|60/66|c.10135+39689delA||||||
M00587:7:000000000-JW5DM:1:1112:13627:15781	3	0.000647301	Mus_musculus_chromosome_18	100	114	166	57597693	57597641	53	plus	minus	1	ACGCTGAACTTGTGGCCGTTTACGTCGCCGTCCAGCTCGACCAGGATGGGCACCACCCCGGTGAACAGCTCCTCGCCCTTGCTCACAGTGGTCTCAGTGGACAGAGAGGTCATGGCTACCAAAAAAAAAAAAAAAAAAAAAAAAAAAAAAAAAAAAAAAAAAAAAAAAAAAAAAAAA	intron_variant	MODIFIER	4930511M06Rik	ENSMUSG00000086607	transcript	ENSMUST00000130696.8	pseudogene	ANN=GCTA|intron_variant|MODIFIER|4930511M06Rik|ENSMUSG00000086607|transcript|ENSMUST00000130696.8|pseudogene|2/3|n.193-29641delC||||||
M00587:7:000000000-JW5DM:1:2119:6045:22995	8	0.00172614	Mus_musculus_chromosome_19	96.25	189	268	60456525	60456446	65	plus	minus	1	ACGCTGAACTTGTGGCCGTTTACGTCGCCGTCCAGCTCGACCAGGATGGGCACCACCCCGGTGAACAGCTCCTCGCCCTTGCTAACAGTGGTCTCAGTGGACAGTGAGGTCATGGCTACCTGTTCAAAGGTAATCAAAGTTGGGTGGTGGGAAAAGTTACACGAGGGATGATGGAACGTGACCGCGAGTTGTCTGCTGGGCTGTTGCCAGCTAGCTCGACTCCAGCCAACCAGAGCGCAGAGGCCTCGGAGTGCACCCTGTCTGCAAC	frameshift_variant	HIGH	Prlhr	ENSMUSG00000045052	transcript	ENSMUST00000051277.4	protein_coding	ANN=TGTC|frameshift_variant|HIGH|Prlhr|ENSMUSG00000045052|transcript|ENSMUST00000051277.4|protein_coding|1/1|c.39delA|p.Leu14fs|217/1573|39/1113|13/370||
M00587:7:000000000-JW5DM:1:2109:12030:2071	5	0.00107883	Mus_musculus_chromosome_19	97.1154	163	266	60456612	60456448	73	plus	minus	1	ACGCTGAACTTGTGGCCGTTTACGTCGCCGTCCAGCTCGACCAGGATGGGCACCACCCCGGTGAACAGCTCCTCGCCCTTGCTCACAGTGGTCTCAGTGGACAGTGAGGTCATGGCTACCTGTTCAAAGGTAATCAAAGTTGGGAGGAGGGAAAAGAAAAAAGAGGGAAGATGGAAAGTGACCCCGATTTGTCTTCTGGGCTGTTGCCAGCTCGCTCGACTCCAGCCAACCAGAGCGCCGAGGCCGCGGAGGGCAACCTGTCTGCA	5_prime_UTR_variant	MODIFIER	Prlhr	ENSMUSG00000045052	transcript	ENSMUST00000051277.4	protein_coding	ANN=AGGG|5_prime_UTR_variant|MODIFIER|Prlhr|ENSMUSG00000045052|transcript|ENSMUST00000051277.4|protein_coding|1/1|c.-48delC|||||48|
M00587:7:000000000-JW5DM:1:1119:14802:15664	2	0.000431534	Mus_musculus_chromosome_X	100	80	130	62180823	62180773	51	plus	minus	1	ACGCTGAACTTGTGGCCGTTTACGTCGCCGTCCAGCTCGACCAGGATGGGCACCACCCCGGTGAACAGCTCCTCGCCCTTGCTCACAGAAAAAAAAAAAAAAAAAAAAAAAAAAAAAAAAAAAAAAAAAAAAAAA	intergenic_region	MODIFIER	Gm6754-Gm14659	ENSMUSG00000082965-ENSMUSG00000081269	intergenic_region	ENSMUSG00000082965-ENSMUSG00000081269		ANN=GCTC|intergenic_region|MODIFIER|Gm6754-Gm14659|ENSMUSG00000082965-ENSMUSG00000081269|intergenic_region|ENSMUSG00000082965-ENSMUSG00000081269|||n.62180823delT||||||
M00587:7:000000000-JW5DM:1:1114:11718:1213	4	0.000863068	Mus_musculus_chromosome_19	98.9583	205	300	60456509	60456414	91	plus	minus	1	ACGCTGAACTTGTGGCCGTTTACGTCGCCGTCCAGCTCGACCAGGATGGGCACCACCCCGGTGAACAGCTCCTCGCCCTTGCTCACAGTGGTCTCAGTGGACAGTGAGGTCATGGCTACCTGTTCAAAGGTAATCAAAGTTGGGTGGTGGGAATAGGNACACGNGGGANGATGGAAAGTGACNCCGATTTGTNNTCTGNGCTNNTGCCAGCTAGNTCGACTCCAGCCAACCAGAGCGCAGAGGCCTCGGAGGGCAACCTGTCTGCAACGGTTCCCCGAGCTGCAGCAGTCACGCCGTTCCC	frameshift_variant	HIGH	Prlhr	ENSMUSG00000045052	transcript	ENSMUST00000051277.4	protein_coding	ANN=GCCA|frameshift_variant|HIGH|Prlhr|ENSMUSG00000045052|transcript|ENSMUST00000051277.4|protein_coding|1/1|c.56delA|p.Leu19fs|234/1573|56/1113|19/370||
M00587:7:000000000-JW5DM:1:1113:6622:22738	2	0.000431534	Mus_musculus_chromosome_X	100	76	126	7958980	7959030	51	plus	plus	1	ACGCTGAACTTGTGGCCGTTTACGTCGCCGTCCAGCTCGACCAGGATGGGCACCACCCCGGTGAACAGCTCCTCGCCCTTGCTCAAAAAAAAAAAAAAAAAAAAAAAAAAAAAAAAAAAAAAAAAAAAA	intergenic_region	MODIFIER	Was-Gm6787	ENSMUSG00000031165-ENSMUSG00000086404	intergenic_region	ENSMUSG00000031165-ENSMUSG00000086404		ANN=CCTT|intergenic_region|MODIFIER|Was-Gm6787|ENSMUSG00000031165-ENSMUSG00000086404|intergenic_region|ENSMUSG00000031165-ENSMUSG00000086404|||n.7958982delC||||||
M00587:7:000000000-JW5DM:1:1110:15253:1350	2	0.000431534	Mus_musculus_chromosome_19	100	64	196	60456726	60456858	133	plus	plus	1	ACGCTGAACTTGTGGCCGTTTACGTCGCCGTCCAGCTCGACCAGGATGGGCACCACCCCGGTGAACAGCTCCTATTCGTGGATAGCTCTCGCGGTCCCCGGAAGGCAGACCGGGGAGCTGGCCCTACCTGTGAGCAGGCTTGGCTGGCGGGAAAAGGCTCTCAAAGGCGGGAGCAGACCGCCTGCTGTTCCTCAGGAAAAAAAAAAAAAAAAAAAAA	5_prime_UTR_variant	MODIFIER	Prlhr	ENSMUSG00000045052	transcript	ENSMUST00000051277.4	protein_coding	ANN=ACAG|5_prime_UTR_variant|MODIFIER|Prlhr|ENSMUSG00000045052|transcript|ENSMUST00000051277.4|protein_coding|1/1|c.-163delT|||||163|
M00587:7:000000000-JW5DM:1:2119:17613:6172	1	0.000215767	Mus_musculus_chromosome_05	100	49	106	70245635	70245578	58	plus	minus	1	ACGCTGAACTTGTGGCCGTTTACGTCGCCGTCCAGCTCGACCAGGATGGGCACCAAAAAAAAAAAAAAAAAAAAAAAAAAAAAAAAAAAAAAAAAAAAAAAAAAAA	intergenic_region	MODIFIER	Gm43139-Gm23067	ENSMUSG00000106284-ENSMUSG00000088863	intergenic_region	ENSMUSG00000106284-ENSMUSG00000088863		ANN=GCAC|intergenic_region|MODIFIER|Gm43139-Gm23067|ENSMUSG00000106284-ENSMUSG00000088863|intergenic_region|ENSMUSG00000106284-ENSMUSG00000088863|||n.70245636delG||||||
M00587:7:000000000-JW5DM:1:2106:23265:14755	1	0.000215767	Mus_musculus_chromosome_19	96.9697	104	301	59962932	60456752	152	plus	plus	1	ACGCTGAACTTGTGGCCGTTTACGTCGCCGTCCAGCTCGACCAGGATGGGCACCACCCCGGTGAACAGCTCCTCGCCCTTGCTCACAGTGGTCTCAAAAAAAAAAAAAAAAAAAACTACCTCTTCAAAGGCCATCAAAGTTGTCACTTTCCATCTTCCCTCATGTACCTTTTCCCACCACCCACCTCCTCTCTTGGACACAAGACCCAGAACATCAAGCGCAATGAATGTTGTCCTTCCAGTTCTATAAAAATAAACCTAACACAGGTTCTTTAAACCGCTCCTATTCGTGGATAGCTCTC	intergenic_region	MODIFIER	Gm4219-Csf1r-ps	ENSMUSG00000091378-ENSMUSG00000118291	intergenic_region	ENSMUSG00000091378-ENSMUSG00000118291		ANN=AAAA|intergenic_region|MODIFIER|Gm4219-Csf1r-ps|ENSMUSG00000091378-ENSMUSG00000118291|intergenic_region|ENSMUSG00000091378-ENSMUSG00000118291|||n.59962936delA||||||

## Sheet: Prlhr-Vn-F1-11_mapping_annot
#Representative_read_name	No.of_reads	%of_reads	reference_acc.	%_identity	query_start	query_end	reference_start	reference_end	score	query_strand	reference_strand	num_placements	Representative_read_sequence	type	impact	Gene_ID	ENSG_ID	location	ENST_ID	location_type	INFO
M00587:7:000000000-JW5DM:1:1101:10010:6870	406956	78.7754	Mus_musculus_chromosome_19	100	86	301	60468099	60468314	216	plus	plus	1	ACGCTGAACTTGTGGCCGTTTACGTCGCCGTCCAGCTCGACCAGGATGGGCACCACCCCGGTGAACAGCTCCTCGCCCTTGCTCACAGTGGTCTCAGTGGACAGTGAGGTCATGGCTACCTGTTCAAAGGTAATCAAAGTTGTCACTTTCCATCTTCCCTCGTGTACCTTTTCCCACCACCCAACTCCTCTCTTGGACACAAGACCCAGAACATCAAGCGCAATGAATGTTGTCCTTCCAGTTCTATAAAAATAAGCCTAACACAGGTTCTTTAAACAGCTCCTATTCGTGGATAGCTCTC	frameshift_variant	HIGH	Prlhr	ENSMUSG00000045052	transcript	ENSMUST00000051277.3	protein_coding	ANN=AGTG|frameshift_variant|HIGH|Prlhr|ENSMUSG00000045052|transcript|ENSMUST00000051277.3|protein_coding|1/1|c.28delG|p.Gly10fs|206/1573|28/1113|10/370||
M00587:7:000000000-JW5DM:1:1101:15364:11963	108942	21.0881	Mus_musculus_chromosome_19	100	139	301	60468199	60467976	147	plus	minus	1	ACGCTGAACTTGTGGGCCGTTTACGTCGCCGTCCAGCTAGACCAGGATGGGCACCACCCCGGTGAACAGCTCCTCGCCCTTGCTCACAGTGGTCTCAGTGGACAGTGAGGTCATGGCTACCTGTTCAAAGGTAATCAAAGTTGGGTGGTGGGAAAAGGTACACGAGGGAAGATGGAAAGTGACCCCGATTTGTCTTCTGGGCTGTTGCCAGCTAGCTCGACTCCAGCCAACCAGAGCGCAGAGGCCTCGGAGGGCAACCTGTCTGCAACGGTTCCCCGAGCTGCAGCAGTCACGCCGTTCC	5_prime_UTR_variant	MODIFIER	Prlhr	ENSMUSG00000045052	transcript	ENSMUST00000051277.3	protein_coding	ANN=GTTG|5_prime_UTR_variant|MODIFIER|Prlhr|ENSMUSG00000045052|transcript|ENSMUST00000051277.3|protein_coding|1/1|c.-73delT|||||73|
M00587:7:000000000-JW5DM:1:1102:16885:19085	267	0.0516838	Mus_musculus_chromosome_19	98.7952	136	301	60468149	60468314	156	plus	plus	1	ACGCTGAACTTGTGGCCGTTTACGTCGCCGTCCAGCTCGACCAGGATGGGCACCACCCCGGTGAACAGCTCCTCGCCCTTGCTCACAGTGGTCTCAGTGGACAGTGAGGTCATGGGTAAAAAAAAAAAAAAAAAAAAAGTAGTCACTTTCCATCTTCCCTCGTGTACCTTTTCCCACCACCCAACTCCTCTCTTGGACACAAGACCCAGAACATCAAGCGCAATGAATGTTGTCCTTCCAGTTCTATCAAAATAAGCCTAACACAGGTTCTTTAAACAGCTCCTATTCGTGGATAGCTCTC	5_prime_UTR_variant	MODIFIER	Prlhr	ENSMUSG00000045052	transcript	ENSMUST00000051277.3	protein_coding	ANN=AAGT|5_prime_UTR_variant|MODIFIER|Prlhr|ENSMUSG00000045052|transcript|ENSMUST00000051277.3|protein_coding|1/1|c.-25delT|||||25|
M00587:7:000000000-JW5DM:1:1109:28600:17800	293	0.0567167	Mus_musculus_chromosome_19	95.1613	116	301	60468129	60468314	141	plus	plus	1	ACGCTGAACTTGTGGCCGTTTACGTCGCCGTCCAGCTCGACCAGGATGGGCACCACCCCGGTGAACAGCTCCTCGCCCTTGCTCACAGTGGTCTCAGTAAAAAATAAAATAATAACTACCTGTTCAAAGGTAATCAAGGTGATCACTTTCCATCTTCCCTCATTTACCTTTTCCCACCACCCAACTCCTCTCTTGTACACAAGACCCATAACATCACGCGCAATGAATGTTGTCCTTCCAGTTCTATAAAAATAAGCCTAACACAGGTTCTTTAAACAGCTCCTATTCGTGGATCGCTCTC	5_prime_UTR_variant	MODIFIER	Prlhr	ENSMUSG00000045052	transcript	ENSMUST00000051277.3	protein_coding	ANN=TACC|5_prime_UTR_variant|MODIFIER|Prlhr|ENSMUSG00000045052|transcript|ENSMUST00000051277.3|protein_coding|1/1|c.-3delG|||||3|
M00587:7:000000000-JW5DM:1:1119:11798:19100	47	0.0090979	Mus_musculus_chromosome_19	98.01	101	301	60468114	60468314	181	plus	plus	1	ACGCTGAACTTGTGGCCGTTTACGTCGCCGTCCAGCTCGACCAGGATGGGCACCACCCCGGTGAACAGCTCCTCGCCCTTGCTCACAGAGATAAAAAAAAACAGTGAGGTCATCGCTACCTGTTCAAAGGTAAACAAAGTTGTCACTTTCCATCTTCCCTCTTGTACCTTTTCCCACCACCCAACTCCTCTCTTGGACACAAGACCCAGAACATCAAGCGCAATGCATGTTGTCCTTCCAGTTCTATAAAAATAAGCCTAACACAGGTTCTTTAAACAGCTCCTATTCGTGGATAGCTCTC	frameshift_variant	HIGH	Prlhr	ENSMUSG00000045052	transcript	ENSMUST00000051277.3	protein_coding	ANN=CAGT|frameshift_variant|HIGH|Prlhr|ENSMUSG00000045052|transcript|ENSMUST00000051277.3|protein_coding|1/1|c.13delT|p.Ser5fs|191/1573|13/1113|5/370||
M00587:7:000000000-JW5DM:1:2103:5782:6858	26	0.00503288	Mus_musculus_chromosome_19	98.0263	149	300	60468188	60467976	121	plus	minus	1	ACGCTGAACTTGTGGCCGTTTACGTCGCCGTCCAGCTCGACCAGGATGGGCACCACCCCGGTGAACAGCTCCTCGCCCTTGCTCACAGTGGTCTCAGTGGACAGTGAGGTCATGGCTACCTGTTCAAAGGTAATCAAAGATGGGAGACGGGAAAAGGTACACGAGGGAAGATGGAAAGTGACCCCGATGTGTCTTCTGGGCTGTTGCCAGCTTGCTCGACTCCAGCCAACCAGAGCGCAGAGGCCACGGAGGGCAACCTGTCTGCAACGGTTCCCCGAGCTGCAGCAGTCACGCCGTTCC	5_prime_UTR_variant	MODIFIER	Prlhr	ENSMUSG00000045052	transcript	ENSMUST00000051277.3	protein_coding	ANN=GGAA|5_prime_UTR_variant|MODIFIER|Prlhr|ENSMUSG00000045052|transcript|ENSMUST00000051277.3|protein_coding|1/1|c.-64delC|||||64|
M00587:7:000000000-JW5DM:1:1115:6377:6490	34	0.00658146	Mus_musculus_chromosome_19	98.0392	149	301	60468162	60468314	138	plus	plus	1	ACGCTGAACTTGTGGCCGTTTACGTCGCCGTCCAGCTCGACCAGGATGGGCACCACCCCGGTGAACAGCTCCTCGTCCTTGCTCACAGTGGTCTCAGTGGACAGTGAGGTCATGGCAAACAAAACAAAAAAAAACAAAGTTGGCACGCTCCATCTTCCCTCGTGTACCTTTTCCCCCCACCCAACTCCTCTCTTGGACACAACACCCAGAACCTCAAGCGCAATGAATGTTGTCCTTCCAGTTCTATAAAAATAAGCCTAACACAGGTTCTTTAAACAGCTCCTATTCGTGGATAGCTCTC	5_prime_UTR_variant	MODIFIER	Prlhr	ENSMUSG00000045052	transcript	ENSMUST00000051277.3	protein_coding	ANN=CCAT|5_prime_UTR_variant|MODIFIER|Prlhr|ENSMUSG00000045052|transcript|ENSMUST00000051277.3|protein_coding|1/1|c.-36delA|||||36|
M00587:7:000000000-JW5DM:1:1111:12078:13804	6	0.00116143	Mus_musculus_chromosome_19	100	167	283	60468381	60468265	117	plus	minus	1	ACGCTGAACTTGTGGCCGTTTACGTCGCCGTCCAGCTCGACCAGGATGGGCACCACCCCGGTGCACAGCTCCTCGCCCTTGCTCACAGTGGTCTCAGTGGACAGTGAGGTCATGGCTACCTGTTCAAAGGTAATCAAAGTTGTCACTTTCCATCCTCCCTCGTGTACCTTTTCCCGCCAGCCAAGCCTGCTCACAGGTAGGGCCAGCTCCCCGGTCTGCCTTCCGGGGACCGCGAGAGCTATCCACGAATAGGAGCTGTTTAAAGAACCTGTGTTAGGCTTATAAAAAAAAAAAAAAAAA	intergenic_region	MODIFIER	Prlhr-Cacul1	ENSMUSG00000045052-ENSMUSG00000033417	intergenic_region	ENSMUSG00000045052-ENSMUSG00000033417		ANN=CTTT|intergenic_region|MODIFIER|Prlhr-Cacul1|ENSMUSG00000045052-ENSMUSG00000033417|intergenic_region|ENSMUSG00000045052-ENSMUSG00000033417|||n.60468382delC||||||
M00587:7:000000000-JW5DM:1:1110:22162:4362	10	0.00193572	Mus_musculus_chromosome_19	99.1071	189	300	60468087	60467976	107	plus	minus	1	ACGCTGAACTTGTGGCCGTTTACGTCGCCGTCCAGCTCGACCAGGATGGGCACCACCCCGGTGAACAGCTCCTCGCCCTTGCTCACAGTGGTCTCAGTGGACAGTGAGGTCATGGCTACCTGTTCAAAGGTAATCAAAGTTGGGAGGTGGGAACAGGTACACGAGGGAAGATAGAAAAAGACACAGAATTGTCTTCTGGACTGTTGCCAGCTAGCTCGACTCCAGCCAACCAGAGCGCAGAGGCCTCGGAGGGCAACCTGTCTGCAACGGTTCCCCGAGCTGCAGCAGTCACGCCGTTCCC	frameshift_variant	HIGH	Prlhr	ENSMUSG00000045052	transcript	ENSMUST00000051277.3	protein_coding	ANN=TGTC|frameshift_variant|HIGH|Prlhr|ENSMUSG00000045052|transcript|ENSMUST00000051277.3|protein_coding|1/1|c.39delA|p.Leu14fs|217/1573|39/1113|13/370||
M00587:7:000000000-JW5DM:1:1103:13621:22216	5	0.000967861	Mus_musculus_chromosome_14	100	188	244	81301995	81302051	57	plus	plus	2	ACGCTGAACTTGTGGCCGTTTACGTCGCCGTCCAGCTCGACCAGGATGGGCACCACCCCGGTGAACAGCTCCTCGCCCTTGCTCACAGTGGTCTCAGTGGACAGTGAGGTCATGGCTACCTGTTCAAAGGTAATCAAAGTTGGGTGGTGGGAAAAGGTACACGAGGGAAGATGGAAAGTGACCCCGATTTGTCTTCAAAAAAAAAAAAAAAAAAAAAAAAAAAAAAAAAAAAAAAAAAAAAAAAAAAAAAAAA	intergenic_region	MODIFIER	Gm49046-Cyp2c73-ps	ENSMUSG00000115542-ENSMUSG00000115465	intergenic_region	ENSMUSG00000115542-ENSMUSG00000115465		ANN=TTGT|intergenic_region|MODIFIER|Gm49046-Cyp2c73-ps|ENSMUSG00000115542-ENSMUSG00000115465|intergenic_region|ENSMUSG00000115542-ENSMUSG00000115465|||n.81301997delT||||||
M00587:7:000000000-JW5DM:1:2107:17615:3409	2	0.000387144	Mus_musculus_chromosome_18	100	114	166	57464621	57464569	53	plus	minus	1	ACGCTGAACTTGTGGCCGTTTACGTCGCCGTCCAGCTCGACCAGGATGGGCACCACCCCGGTGAACAGCTCCTCGCCCTTGCTCACAGTGGTCTCAGTGGACAGTGAGGTCATGGCTACCAAAAAAAAAAAAAAAAAAAAAAAAAAAAAAAAAAAAAAAAAAAAAA	intron_variant	MODIFIER	4930511M06Rik	ENSMUSG00000086607	transcript	ENSMUST00000130696.7	pseudogene	ANN=GCTA|intron_variant|MODIFIER|4930511M06Rik|ENSMUSG00000086607|transcript|ENSMUST00000130696.7|pseudogene|2/3|n.193-29641delC||||||
M00587:7:000000000-JW5DM:1:2104:22819:1218	2	0.000387144	Mus_musculus_chromosome_19	92.233	199	301	60468212	60468314	63	plus	plus	1	ACGCTGAACTTGTGGCCGTTTACGTCGCCGTCCAGCTCGACCAGGATGGGCACCACCNCGGTGAACAGCTCCTCGCCCTTGCTCACAGTGGTCNCAGTGNACAGNGAGGTCATGGCTACCTGTTCAAANGTANTNNAAGTTGTCACTTTCCATCTTNNCNNGTGNACCNTTTCCCACCACCCAACTCNNCTCNNGNNNACAAGANCCAGAACATCAAGCGCAATGAATNTTGNCCNTCCAGTTNNATAAANATAAGCCTAACACAGGTTCTNTAAACAGCTCCTATTCGTGGATAGCTCTC	5_prime_UTR_variant	MODIFIER	Prlhr	ENSMUSG00000045052	transcript	ENSMUST00000051277.3	protein_coding	ANN=CAAG|5_prime_UTR_variant|MODIFIER|Prlhr|ENSMUSG00000045052|transcript|ENSMUST00000051277.3|protein_coding|1/1|c.-86delT|||||86|
M00587:7:000000000-JW5DM:1:1117:22842:6044	2	0.000387144	Mus_musculus_chromosome_X	100	76	126	8092741	8092791	51	plus	plus	1	ACGCTGAACTTGTGGCCGTTTACGTCGCCGTCCAGCTCGACCAGGATGGGCACCACCCCGGTGAACAGCTCCTCGCCCTTGCTCAAAAAAAAAAAAAAAAAAAAAAAAAAAAAAAAAAAAAAAAAA	intergenic_region	MODIFIER	Was-Gm6787	ENSMUSG00000031165-ENSMUSG00000086404	intergenic_region	ENSMUSG00000031165-ENSMUSG00000086404		ANN=CCTT|intergenic_region|MODIFIER|Was-Gm6787|ENSMUSG00000031165-ENSMUSG00000086404|intergenic_region|ENSMUSG00000031165-ENSMUSG00000086404|||n.8092743delC||||||
M00587:7:000000000-JW5DM:1:1116:5128:13552	2	0.000387144	Mus_musculus_chromosome_19	100	64	293	60468288	60468517	230	plus	plus	1	ACGCTGAACTTGTGGCCGTTTACGTCGCCGTCCAGCTCGACCAGGATGGGCACCACCCCGGTGAACAGCTCCTATTCGTGGATAGCTCTCGCGGTCCCCGGAAGGCAGACCGGGGAGCTGGCCCTACCTGTGAGCAGGCTTGGCTGGCGGGAAAAGGCTCTCAAAGGCGGGAGCAGACCGCCTGCTGTTCCTCAGGGGTCCTCAGCCAACAATGGACGCTCGCTCGGGTTGCTCTCTTCTACTAACGGATTCAGTAGTTCCCAGTGGGTCAGCAGCTTGTGAGGGGTCTGGGAACAAAAA	5_prime_UTR_variant	MODIFIER	Prlhr	ENSMUSG00000045052	transcript	ENSMUST00000051277.3	protein_coding	ANN=ACAG|5_prime_UTR_variant|MODIFIER|Prlhr|ENSMUSG00000045052|transcript|ENSMUST00000051277.3|protein_coding|1/1|c.-163delT|||||163|
M00587:7:000000000-JW5DM:1:1114:9027:1220	4	0.000774289	Mus_musculus_chromosome_19	98.5507	205	273	60468071	60468003	64	plus	minus	1	ACGCTGAACTTGTGGCCGTTTACGTCGCCGTCCAGCTCGACCAGGATGGGCACCACCCCGGTGAACAGCTCCTCGCCCTTGCTCACAGTGGTCTCAGTGGACAGTGAGGTCATGGCTACCTGTTCAAAGGTAATCAAAGTTGGGTGGTGGGAAAAGGNACACGNGGNANGATGGAAAGTGACNCCGATTTGTNNTCTGNGCTNNTGCCAGCTAGNTCGACTCCAGCCAACCAGAGCGCAGAGGCCTCGGAGGGCAACCTGTCTGCAACGGTTCAAAAAAAAAAAAAAAAAAAAAAAAGCTG	frameshift_variant	HIGH	Prlhr	ENSMUSG00000045052	transcript	ENSMUST00000051277.3	protein_coding	ANN=GCCA|frameshift_variant|HIGH|Prlhr|ENSMUSG00000045052|transcript|ENSMUST00000051277.3|protein_coding|1/1|c.56delA|p.Leu19fs|234/1573|56/1113|19/370||
M00587:7:000000000-JW5DM:1:1107:9875:12015	2	0.000387144	Mus_musculus_chromosome_X	100	80	130	63137217	63137167	51	plus	minus	1	ACGCTGAACTTGTGGCCGTTTACGTCGCCGTCCAGCTCGACCAGGATGGGCACCACCCCGGTGAACAGCTCCTCGCCCTTGCTCACAGAAAAAAAAAAAAAAAAAAAAAAAAAAAAAAAAAAAAAAAAAAAAA	intergenic_region	MODIFIER	Gm6754-Gm14659	ENSMUSG00000082965-ENSMUSG00000081269	intergenic_region	ENSMUSG00000082965-ENSMUSG00000081269		ANN=GCTC|intergenic_region|MODIFIER|Gm6754-Gm14659|ENSMUSG00000082965-ENSMUSG00000081269|intergenic_region|ENSMUSG00000082965-ENSMUSG00000081269|||n.63137217delT||||||
M00587:7:000000000-JW5DM:1:1118:3454:6736	1	0.000193572	Mus_musculus_chromosome_19	94.0476	161	244	60468174	60468257	59	plus	plus	1	ACGCTGAACTTGTGGCCGTTTTCGTCGCCGTCCAGCTCGACCAGGATGGGCACCACCCCGGTGAACAGCTCCTCGCCCTTGCTCACAGTGGTCTCAGTGGAAAAAAAAAACAAAGAAAAAAGTACAACGGTAATCAACGTCGTCAGTTCCCAACTTCACACGTGTACCCTTCCCCACCACCCAACTCCTCCCTTGGACCCAAGACCCAGAACAACAAGCGCAATGAATGTTGTCCTTCCAGTTCAAAAAAAA	5_prime_UTR_variant	MODIFIER	Prlhr	ENSMUSG00000045052	transcript	ENSMUST00000051277.3	protein_coding	ANN=GTGT|5_prime_UTR_variant|MODIFIER|Prlhr|ENSMUSG00000045052|transcript|ENSMUST00000051277.3|protein_coding|1/1|c.-48delG|||||48|
M00587:7:000000000-JW5DM:1:1112:18582:12489	1	0.000193572	Mus_musculus_chromosome_10	100	66	116	65538506	65538556	51	plus	plus	1	ACGCTGAACTTGTGGCCGTTTACGTCGCCGTCCAGCTCGACCAGGATGGGCACCACCCCGGTGAACAGCTCCAAAAAAAAAAAAAAAAAAAAAAAAAAAAAAAAAAAAAAAAAAAA	intergenic_region	MODIFIER	Gm4796-Gm19116	ENSMUSG00000112341-ENSMUSG00000112720	intergenic_region	ENSMUSG00000112341-ENSMUSG00000112720		ANN=AGCT|intergenic_region|MODIFIER|Gm4796-Gm19116|ENSMUSG00000112341-ENSMUSG00000112720|intergenic_region|ENSMUSG00000112341-ENSMUSG00000112720|||n.65538506delC||||||
M00587:7:000000000-JW5DM:1:1111:27131:11401	1	0.000193572	Mus_musculus_chromosome_19	100	67	127	60468517	60468577	61	plus	plus	1	ACGCTGAACTTGTGGCCGTTTACGTCGCCGTCCAGCTCGACCAGGATGGGCACCACCCCGGTGCACAGCTCCTCCCCTCCACCTCTTCCTGACTTCAGCTCTCCCTTCAATGGAAGATGGGGGCGGAAAAAAAAAAAAAAAAAAAAAA	intergenic_region	MODIFIER	Prlhr-Cacul1	ENSMUSG00000045052-ENSMUSG00000033417	intergenic_region	ENSMUSG00000045052-ENSMUSG00000033417		ANN=GCTC|intergenic_region|MODIFIER|Prlhr-Cacul1|ENSMUSG00000045052-ENSMUSG00000033417|intergenic_region|ENSMUSG00000045052-ENSMUSG00000033417|||n.60468517delA||||||

## Sheet: Prlhr-Vn-F2-36_mapping_annot
#Representative_read_name	No.of_reads	%of_reads	reference_acc.	%_identity	query_start	query_end	reference_start	reference_end	score	query_strand	reference_strand	num_placements	Representative_read_sequence	type	impact	Gene_ID	ENSG_ID	location	ENST_ID	location_type	INFO
M00587:7:000000000-JW5DM:1:1101:10001:7005	418287	78.7078	Mus_musculus_chromosome_19	100	86	301	60468099	60468314	216	plus	plus	1	ACGCTGAACTTGTGGCCGTTTACGTCGCCGTCCAGCTCGACCAGGATGGGCACCACCCCGGTGAACAGCTCCTCGCCCTTGCTCACAGTGGTCTCAGTGGACAGTGAGGTCATGGCTACCTGTTCAAAGGTAATCAAAGTTGTCACTTTCCATCTTCCCTCGTGTACCTTTTCCCACCACCCAACTCCTCTCTTGGACACAAGACCCAGAACATCAAGCGCAATGAATGTTGTCCTTCCAGTTCTATAAAAATAAGCCTAACACAGGTTCTTTAAACAGCTCCTATTCGTGGATAGCTCTC	frameshift_variant	HIGH	Prlhr	ENSMUSG00000045052	transcript	ENSMUST00000051277.3	protein_coding	ANN=AGTG|frameshift_variant|HIGH|Prlhr|ENSMUSG00000045052|transcript|ENSMUST00000051277.3|protein_coding|1/1|c.28delG|p.Gly10fs|206/1573|28/1113|10/370||
M00587:7:000000000-JW5DM:1:1101:21918:18033	112466	21.1624	Mus_musculus_chromosome_19	99.3902	138	301	60468199	60467976	143	plus	minus	1	ACGCTGAACTTGTGGCCGTTTACGTCGCCGTCCAGCTCGACCAGGATGGGCACCACCCCGGTGAACAGCTCCTCGCCCTTGCTCACAGTGGTCTCAGTGGACAGTGAGGTCATGGCTACCTGTTCAAAGGTAATCAAAGTTGGGTGGTGGGAAAAGGTACACGAGGGAAGATGGAAAGTGACCCCGATTTGTCTTCTGGGCTGTTTGCCAGCTAGCTCGACTCCAGCCAACCAGAGCGCAGAGGCCTCGGAGGGCAACCTGTCTGCAACGGTTCCCCGAGCTGCAGCAGTCACGCCGTTCC	5_prime_UTR_variant	MODIFIER	Prlhr	ENSMUSG00000045052	transcript	ENSMUST00000051277.3	protein_coding	ANN=GTTG|5_prime_UTR_variant|MODIFIER|Prlhr|ENSMUSG00000045052|transcript|ENSMUST00000051277.3|protein_coding|1/1|c.-73delT|||||73|
M00587:7:000000000-JW5DM:1:1102:13758:9804	267	0.0502406	Mus_musculus_chromosome_19	100	132	301	60468145	60468314	170	plus	plus	1	ACGCTGAACTTGTGGCCGTTTACGTCGCCGTCCAGCTCGACCAGGATGGGCACCACCCCGGTGAACAGCTCCTCGCCCTTGCTCACAGTGGTCTCAGTGGACAGTGAGGTAAAAAAAAAAAAAACAAAAAAAATCAAAGTTGTCACTTTCCATCTTCCCTCGTGTACCTTTTCCCACCACCCAACTCCTCTCTTGGACACAAGACCCAGAACATCAAGCGCAATGAATGTTGTCCTTCCAGTTCTATAAAAATAAGCCTAACACAGGTTCTTTAAACAGCTCCTATTCGTGGATAGCTCTC	5_prime_UTR_variant	MODIFIER	Prlhr	ENSMUSG00000045052	transcript	ENSMUST00000051277.3	protein_coding	ANN=ATCA|5_prime_UTR_variant|MODIFIER|Prlhr|ENSMUSG00000045052|transcript|ENSMUST00000051277.3|protein_coding|1/1|c.-20delT|||||20|
M00587:7:000000000-JW5DM:1:1102:21187:3111	196	0.0368807	Mus_musculus_chromosome_19	98.9247	116	301	60468129	60468314	176	plus	plus	1	ACGCTGAACTTGTGGCCGTTTACGTCGCCGTCCAGCTCGACCAGGATGGGCACCACCCCGGTGAACAGCTCCTCGCCCTTGCTCACAGTGGTCTCAGTGGACAATAAAGACAATACTACCTGTTCAAAGGTAATCAAAGTGGTCACTTTCCATCTTCCCTCGTGTACCTTTTCCCACCACCCAACTCCTCTCTTGGACACAAGACCCAGAACATCAAGCGCAATGAATGTTGTCCTTCCAGTTCTATAAAAATAAGCCTAACACAGGTTCTTTAAACAGCTCCTATTCGTGGATAGTTCTC	5_prime_UTR_variant	MODIFIER	Prlhr	ENSMUSG00000045052	transcript	ENSMUST00000051277.3	protein_coding	ANN=TACC|5_prime_UTR_variant|MODIFIER|Prlhr|ENSMUSG00000045052|transcript|ENSMUST00000051277.3|protein_coding|1/1|c.-3delG|||||3|
M00587:7:000000000-JW5DM:1:1101:4376:11684	37	0.00696218	Mus_musculus_chromosome_19	100	80	148	60468360	60468292	69	plus	minus	1	ACGCTGAACTTGTGGCCGTTTACGTCGCCGTCCAGCTCGACCAGGATGGGCACCACCCCGGTGAACAGCTCCTCGCCCTTGCTCACAGGTAGGGCCAGCTCCCCGGTCTGCCTTCCGGGGACCGCGAGAGCTATCCACGAATAGGAGCAAAAAAAAAAAAAAAAAAAAAAA	intergenic_region	MODIFIER	Prlhr-Cacul1	ENSMUSG00000045052-ENSMUSG00000033417	intergenic_region	ENSMUSG00000045052-ENSMUSG00000033417		ANN=GCTC|intergenic_region|MODIFIER|Prlhr-Cacul1|ENSMUSG00000045052-ENSMUSG00000033417|intergenic_region|ENSMUSG00000045052-ENSMUSG00000033417|||n.60468360delT||||||
M00587:7:000000000-JW5DM:1:1103:23623:13241	54	0.010161	Mus_musculus_chromosome_19	99.3711	143	301	60468156	60468314	154	plus	plus	1	ACGCTGAACTTGTGGCCGTTTACGTCGCCGTCCAGCTCGACCAGGATGGGCACCACCCCGGTGAACAGCTCCTCGCCCTTGCTCACAGTGGTCTCAGTGGACAGTGAGGTCATGGCAAAAAAAAAAAAAAAAAAAAAACTTCTCACTTTCCATCTTCCCTCGTGTACCTTTTCCCACCACCCAACTCCTCTCTTGGCCACAAGACCCAGAACATCAAGCGCAATGAATGTTGTCCTTCCAGTTCTATAAAAATAAGCCTAACACAGGTTCTTTAAACAGCTCCTATTCGTGGATAGCTCTC	5_prime_UTR_variant	MODIFIER	Prlhr	ENSMUSG00000045052	transcript	ENSMUST00000051277.3	protein_coding	ANN=CACT|5_prime_UTR_variant|MODIFIER|Prlhr|ENSMUSG00000045052|transcript|ENSMUST00000051277.3|protein_coding|1/1|c.-30delA|||||30|
M00587:7:000000000-JW5DM:1:1112:13819:16676	50	0.00940835	Mus_musculus_chromosome_19	99.4924	105	301	60468118	60468314	192	plus	plus	1	ACGCTGAACTTGTGGCCGTTTACGTCGCCGTCCAGCTCGACCAGGATGGGCACCACCCCGGTGAACAGCTCCTCGCCCTTGCAAACAAAAAAAACAAAAAAAAATGAGCTCATGGCTACCTGTTCAAAGGTAATCAAAGTTGTCACTTTCCATCTTCCCTCGTGTACCTTTTCCCACCACCCAACTCCTCTCTTGGACACAAGACCCAGAACATCAAGCGCAATGAATGTTGTCCTTCCAGTTCTATAAAAATAAGCCTAACACAGGTTCTTTAAACAGCTCCTATTCGTGGATAGCTCTC	frameshift_variant	HIGH	Prlhr	ENSMUSG00000045052	transcript	ENSMUST00000051277.3	protein_coding	ANN=GAGC|frameshift_variant|HIGH|Prlhr|ENSMUSG00000045052|transcript|ENSMUST00000051277.3|protein_coding|1/1|c.9delA|p.Leu4fs|187/1573|9/1113|3/370||
M00587:7:000000000-JW5DM:1:1102:23607:8121	11	0.00206984	Mus_musculus_chromosome_14	100	188	244	81301995	81302051	57	plus	plus	2	ACGCTGAACTTGTGGCCGTTTACGTCGCCGTCCAGCTCGACCAGGATGGGCACCACCCCGGTGAACAGCTCCTCGCCCTTGCTCACAGTGGTCTCAGTGGACAGTGAGGTCATGGCTACCTGTTCAAAGGTAATCAAAGTTGGGTGGTGGGAAAAGGTACACGAGGGAAGATGGAAAGTGACCCCGATTTGTCTTCAAAAAAAAAAAAAAAAAAAAAAAAAAAAAAAAAAAAAAAAAAAAAAAAAAAA	intergenic_region	MODIFIER	Gm49046-Cyp2c73-ps	ENSMUSG00000115542-ENSMUSG00000115465	intergenic_region	ENSMUSG00000115542-ENSMUSG00000115465		ANN=TTGT|intergenic_region|MODIFIER|Gm49046-Cyp2c73-ps|ENSMUSG00000115542-ENSMUSG00000115465|intergenic_region|ENSMUSG00000115542-ENSMUSG00000115465|||n.81301997delT||||||
M00587:7:000000000-JW5DM:1:1103:4298:14302	23	0.00432784	Mus_musculus_chromosome_19	100	149	300	60468188	60467976	136	plus	minus	1	ACGCTGAACTTGTGGCCGTTTACGTCGCCGTCCAGCTCGACCAGGATGGGCACCACCCCGGTGAACAGCTCCTCGCCCTTGCTCACAGTGGTCTCAGTGGACAGTGAGGTCATGGCTACCTGTTCAAAGGTAATCAAAGATAGGAGGAGGGAAAAGGTACACGAGGGAAGATGGAAAGTGACCCCGATTTGTCTTCTGGGCTGTTGCCAGCTAGCTCGACTCCAGCCAACCAGAGCGCAGAGGCCTCGGAGGGCAACCTGTCTGCAACGGTTCCCCGAGCTGCAGCAGTCACGCCGTTCC	5_prime_UTR_variant	MODIFIER	Prlhr	ENSMUSG00000045052	transcript	ENSMUST00000051277.3	protein_coding	ANN=GGAA|5_prime_UTR_variant|MODIFIER|Prlhr|ENSMUSG00000045052|transcript|ENSMUST00000051277.3|protein_coding|1/1|c.-64delC|||||64|
M00587:7:000000000-JW5DM:1:2110:9324:14305	11	0.00206984	Mus_musculus_chromosome_19	95.5357	189	300	60468087	60467976	87	plus	minus	1	ACGCTGAACTTGTGGCCGTTTACGTCGCCGTCCAGCTCGACCAGGATGGGCACCACCCCGGTGAACAGCTCCTCGCCCTTGCTCACAGTGGTCTCAGTGGACAGTGAGGTCATGGCTACCTGTTCAAAGGTAATCAAAGTTGGGTGGTGGGAAAAGGTACACGAGGGAAAAAGAAAAATAAAACAAAATTGTCTTCTGGGCTGTTGCCAGCTAGCTCGACGCCAGCCAACCAGAGCGCAGAGGCCTCGGCGGGCAACCTGTCTGCAACGGCTCCCCGAGCAGCAGCAGTCCCGCCGTTCCC	frameshift_variant	HIGH	Prlhr	ENSMUSG00000045052	transcript	ENSMUST00000051277.3	protein_coding	ANN=TGTC|frameshift_variant|HIGH|Prlhr|ENSMUSG00000045052|transcript|ENSMUST00000051277.3|protein_coding|1/1|c.39delA|p.Leu14fs|217/1573|39/1113|13/370||
M00587:7:000000000-JW5DM:1:1106:5277:7021	5	0.000940835	Mus_musculus_chromosome_09	100	144	209	106207864	106207929	66	plus	plus	1	ACGCTGAACTTGTGGCCGTTTACGTCGCCGTCCAGCTCGACCAGGATGGGCACCACCCCGGTGAACAGCTCCTCGCCCTTGCTCACAGTGGTCTCAGTGGACAGTGAGGTCATGGCTACCTGTTCAAAGGTAATCAAAGTTGGGTGGTGGGTATGCATGTGGTATGAGGTGAGTGTGTGTGTGTTGTATGTGTATATGTTGTGTGTGTGAAAAAAAAAAAAAAAAAAAAAAATAC	intron_variant	MODIFIER	Twf2	ENSMUSG00000023277	transcript	ENSMUST00000024047.11	protein_coding	ANN=TGGT|intron_variant|MODIFIER|Twf2|ENSMUSG00000023277|transcript|ENSMUST00000024047.11|protein_coding|2/8|c.103+898delG||||||;TGGT|intron_variant|MODIFIER|Twf2|ENSMUSG00000023277|transcript|ENSMUST00000188650.1|protein_coding|1/7|c.97+898delG||||||;TGGT|intron_variant|MODIFIER|Twf2|ENSMUSG00000023277|transcript|ENSMUST00000187647.1|nonsense_mediated_decay|2/4|n.103+898delG||||||;TGGT|intron_va…
M00587:7:000000000-JW5DM:1:1103:10822:7812	5	0.000940835	Mus_musculus_chromosome_02	98.4	171	295	98666871	98666995	115	plus	plus	1	ACGCTGAACTTGTGGCCGTTTACGTCGCCGTCCAGCTCGACCAGGATGGGCACCACCCCGGTGAACAGCTCCTCGCCCTTGCTCACAGTGGTCTCAGTGGACAGTGAGGTCATGGCTACCTGTTCAAAGGTAATCAAAGTTGGGTGGTGGGAAAAGGTACACGAGGGAAGATGCACACTGAAGGACCTGGAATATGGCGAGAAACCTGAAAATCACGGAAAATGAGAAATACACACTTTAGGACGTGAAATATGGCGAGGAAAACTGAAAAAGTTGAAAAATTTAGAAATGTCCAGTGTCG	frameshift_variant	HIGH	Gm10800	ENSMUSG00000075014	transcript	ENSMUST00000099683.1	protein_coding	ANN=TGCA|frameshift_variant|HIGH|Gm10800|ENSMUSG00000075014|transcript|ENSMUST00000099683.1|protein_coding|4/5|c.401delT|p.Ser135fs|401/660|401/660|134/219||WARNING_TRANSCRIPT_NO_STOP_CODON;LOF=(Gm10800|ENSMUSG00000075014|1|1.00)
M00587:7:000000000-JW5DM:1:1109:15631:17305	9	0.0016935	Mus_musculus_chromosome_19	93.9189	154	301	60468167	60468314	103	plus	plus	1	ACGCTGAACTTGTGGCCGTTTACGTCGCCGTCCAGCTCGACCAGGATGGGCACCACCCCGGTGAACAGCTCCTCGCCCTTGCTCACAGTGGTCTCAGTGGACAGTGAGGTCATGGCTACCTGTTCAAAAAAAAAAAAAAAAAAAAAAATACAGCTTCCCTCGTCTGCCTTTTCCCACCACCCAACTCCTCTCATGCCCACAAAACCCACAACATCAAGCGCAATGACTGTTGTCCTTCCAGTTCTATACAAATAAGCCTAACACAGGTTCTTTAAACAGCTCCTATTCGTGGATAGCTCTC	5_prime_UTR_variant	MODIFIER	Prlhr	ENSMUSG00000045052	transcript	ENSMUST00000051277.3	protein_coding	ANN=TTCC|5_prime_UTR_variant|MODIFIER|Prlhr|ENSMUSG00000045052|transcript|ENSMUST00000051277.3|protein_coding|1/1|c.-41delG|||||41|
M00587:7:000000000-JW5DM:1:1108:21083:22340	4	0.000752668	Mus_musculus_chromosome_18	100	114	166	57464621	57464569	53	plus	minus	1	ACGCTGAACTTGTGGCCGTTTACGTCGCCGTCCAGCTCGACCAGGATGGGCACCACCCCGGTGAACAGCTCCTCGCCCTTGCTCACAGTGGTCTCAGTGGACAGTGAGGTCATGGCTACCAAAAAAAAAAAAAAAAAAAAAAAAAAAAAAAAAAAAAAAAAAAAAAAAAAA	intron_variant	MODIFIER	4930511M06Rik	ENSMUSG00000086607	transcript	ENSMUST00000130696.7	pseudogene	ANN=GCTA|intron_variant|MODIFIER|4930511M06Rik|ENSMUSG00000086607|transcript|ENSMUST00000130696.7|pseudogene|2/3|n.193-29641delC||||||
M00587:7:000000000-JW5DM:1:1108:23861:22313	3	0.000564501	Mus_musculus_chromosome_X	100	76	126	8092741	8092791	51	plus	plus	1	ACGCTGAACTTGTGGCCGTTTACGTCGCCGTCCAGCTCGACCAGGATGGGCACCACCCCGGTGAACAGCTCCTCGCCCTTGCTCAAAAAAAAAAAAAAAAAAAAAAAAAAAAAAAAAAAAAAAAAACAAAAAAAA	intergenic_region	MODIFIER	Was-Gm6787	ENSMUSG00000031165-ENSMUSG00000086404	intergenic_region	ENSMUSG00000031165-ENSMUSG00000086404		ANN=CCTT|intergenic_region|MODIFIER|Was-Gm6787|ENSMUSG00000031165-ENSMUSG00000086404|intergenic_region|ENSMUSG00000031165-ENSMUSG00000086404|||n.8092743delC||||||
M00587:7:000000000-JW5DM:1:1116:16974:21749	2	0.000376334	Mus_musculus_chromosome_19	100	34	301	60468063	60467796	268	plus	minus	1	ACGCTGAACTTGTGGCCGTTTACGTCGCCGTCCAGCTCGACTCCAGCCAACCAGAGCGCAGAGGCCTCGGAGGGCAACCTGTCTGCAACGGTTCCCCGAGCTGCAGCAGTCACGCCGTTCCAGAGCCTGCAGCTGGTGCACCAGCTGAAGGGGTTGATCGTGATGCTGTACAGCATCGTGGTGGTCGTGGGTCTGGTGGGCAACTGCCTGCTTGTGCTGGTGATCGCGCGCGTGCGCCGGCTGCACAACGTGACCAACTTCCTCATTGGCAACCTGGCCTTGTCCGACGTGCTCATGTGTG	frameshift_variant	HIGH	Prlhr	ENSMUSG00000045052	transcript	ENSMUST00000051277.3	protein_coding	ANN=GCTC|frameshift_variant|HIGH|Prlhr|ENSMUSG00000045052|transcript|ENSMUST00000051277.3|protein_coding|1/1|c.64delT|p.Ser22fs|242/1573|64/1113|22/370||;LOF=(Prlhr|ENSMUSG00000045052|1|1.00)
M00587:7:000000000-JW5DM:1:1107:23827:17306	2	0.000376334	Mus_musculus_chromosome_19	100	64	219	60468288	60468443	156	plus	plus	1	ACGCTGAACTTGTGGCCGTTTACGTCGCCGTCCAGCTCGACCAGGATGGGCACCACCCCGGTGAACAGCTCCTATTCGTGGATAGCTCTCGCGGTCCCCGGAAGGCAGACCGGGGAGCTGGCCCTACCTGTGAGCAGGCTTGGCTGGCGGGAAAAGGCTCTCAAAGGCGGGAGCAGACCGCCTGCTGTTCCTCAGGGGTCCTCAGCCAACAATGGACGCAAAAAAAAAAAAAAAAAAAAA	5_prime_UTR_variant	MODIFIER	Prlhr	ENSMUSG00000045052	transcript	ENSMUST00000051277.3	protein_coding	ANN=ACAG|5_prime_UTR_variant|MODIFIER|Prlhr|ENSMUSG00000045052|transcript|ENSMUST00000051277.3|protein_coding|1/1|c.-163delT|||||163|
M00587:7:000000000-JW5DM:1:1104:20415:24584	2	0.000376334	Mus_musculus_chromosome_10	100	66	120	65538506	65538560	55	plus	plus	1	ACGCTGAACTTGTGGCCGTTTACGTCGCCGTCCAGCTCGACCAGGATGGGCACCACCCCGGTGAACAGCTCCAAAAAAAAAAAAAAAAAAAAAAAAAAAAAAAAAAAAAAAAAAAAAAAA	intergenic_region	MODIFIER	Gm4796-Gm19116	ENSMUSG00000112341-ENSMUSG00000112720	intergenic_region	ENSMUSG00000112341-ENSMUSG00000112720		ANN=AGCT|intergenic_region|MODIFIER|Gm4796-Gm19116|ENSMUSG00000112341-ENSMUSG00000112720|intergenic_region|ENSMUSG00000112341-ENSMUSG00000112720|||n.65538506delC||||||
M00587:7:000000000-JW5DM:1:2119:24674:14883	1	0.000188167	Mus_musculus_chromosome_19	97.5904	104	186	59974500	60468199	57	plus	plus	1	ACGCTGAACTTGTGGCCGTTTACGTCGCCGTCCAGCTCGACCAGGATGGGCACCACCCCGGTGAACAGCTCCTCGCCCTTGCTCACAGTGGTCTCAGTGGAAAAAAAAAAAAAAACTACCTCTTCACAGGCAATCAAAGTTGTCACTTTCCATCTTCCCTCGTGTACCTTTTCCCACCACCCAACTATC	intergenic_region	MODIFIER	Gm4219-Csf1r-ps	ENSMUSG00000091378-ENSMUSG00000118291	intergenic_region	ENSMUSG00000091378-ENSMUSG00000118291		ANN=AAAA|intergenic_region|MODIFIER|Gm4219-Csf1r-ps|ENSMUSG00000091378-ENSMUSG00000118291|intergenic_region|ENSMUSG00000091378-ENSMUSG00000118291|||n.59974504delA||||||
M00587:7:000000000-JW5DM:1:2118:16511:23472	1	0.000188167	Mus_musculus_chromosome_X	100	80	130	63137217	63137167	51	plus	minus	1	ACGCTGAACTTGTGGCCGTTTACGTCGCCGTCCAGCTCGACCAGGATGGGCACCACCCCGGTGTACAGCTCCTCGCCCTTGCTCACAGAAAAAAAAAAAAAAAAAAAAAAAAAAAAAAAAAAAAAAAAAAAAA	intergenic_region	MODIFIER	Gm6754-Gm14659	ENSMUSG00000082965-ENSMUSG00000081269	intergenic_region	ENSMUSG00000082965-ENSMUSG00000081269		ANN=GCTC|intergenic_region|MODIFIER|Gm6754-Gm14659|ENSMUSG00000082965-ENSMUSG00000081269|intergenic_region|ENSMUSG00000082965-ENSMUSG00000081269|||n.63137217delT||||||
M00587:7:000000000-JW5DM:1:2109:19353:1239	2	0.000376334	Mus_musculus_chromosome_19	98.0198	200	300	60468076	60467976	91	plus	minus	1	ACGCTGAACTTGTGGCCGTTTACGTCGCCGTCCAGCTCGACCAGGATGGGCACCACCCCGGTGAACAGCTCCTCGCCCTTGCTCACAGTGGTNTCNGTGGACAGTGAGGTCATGGCTACCTGTTCAAAGGTAAANAAAGTTGGGTGGTGGGAAAANGTACANGNGGGNAGATGGAAANTGACCCCGATTTGNNNTNNGNGCTGTTGCCAGCTAGCTCGACTCCAGCCAACCAGAGCGCCGAGGCCTCGGAGGGCAACCTGTCTGCCACGGTTCCCCGAGCTGCAGCAGTCACGCCGTTCCC	frameshift_variant	HIGH	Prlhr	ENSMUSG00000045052	transcript	ENSMUST00000051277.3	protein_coding	ANN=CTGT|frameshift_variant|HIGH|Prlhr|ENSMUSG00000045052|transcript|ENSMUST00000051277.3|protein_coding|1/1|c.51delC|p.Leu18fs|229/1573|51/1113|17/370||
M00587:7:000000000-JW5DM:1:2107:12498:18781	1	0.000188167	Mus_musculus_chromosome_19	100	26	80	60467984	60467930	55	plus	minus	1	ACGCTGAACTTGTGGCCGTTTACGTCGCCGTTCCAGAGCCTGCAGCTGGTGCACCAGCTGAAGGGGTTGATCGTGATGCTAAAAAAAAAAAAAAAATACTGCTTGACTGCCCTCCTGT	frameshift_variant	HIGH	Prlhr	ENSMUSG00000045052	transcript	ENSMUST00000051277.3	protein_coding	ANN=GCCG|frameshift_variant|HIGH|Prlhr|ENSMUSG00000045052|transcript|ENSMUST00000051277.3|protein_coding|1/1|c.143delG|p.Thr48fs|321/1573|143/1113|48/370||;LOF=(Prlhr|ENSMUSG00000045052|1|1.00)
M00587:7:000000000-JW5DM:1:2103:10355:3634	1	0.000188167	Mus_musculus_chromosome_04	100	85	137	53137042	53137094	53	plus	plus	1	ACGCTGAACTTGTGGCCGTTTACGTCGCCGTCCAGCTCGACCAGGATGGGCACCACCCCGGTGAACAGCTCCTCGCCCTTGCTCACAGTAGTCAAAAAAAAAAAAAAAAAAAAAAAAAAAAAAAAAAAAAAAAAAAA	intron_variant	MODIFIER	Abca1	ENSMUSG00000015243	transcript	ENSMUST00000030010.3	protein_coding	ANN=CAGT|intron_variant|MODIFIER|Abca1|ENSMUSG00000015243|transcript|ENSMUST00000030010.3|protein_coding|2/49|c.67-4027delT||||||
M00587:7:000000000-JW5DM:1:1114:25386:21788	1	0.000188167	Mus_musculus_chromosome_03	100	72	125	47960043	47959990	54	plus	minus	1	ACGCTGAACTTGTGGCCGTTTACGTCGCCGTCCAGCTCGACCAGGATGGGCACCACCCCGGTGAACAGCTCCTCGCAAAAAAAAAAAAAAAAAAAAAAAAAAAAAAAAAAAAAAAAAAAAAAAAAAAAAA	intergenic_region	MODIFIER	Gm2229-Gm7977	ENSMUSG00000103798-ENSMUSG00000103257	intergenic_region	ENSMUSG00000103798-ENSMUSG00000103257		ANN=TCGC|intergenic_region|MODIFIER|Gm2229-Gm7977|ENSMUSG00000103798-ENSMUSG00000103257|intergenic_region|ENSMUSG00000103798-ENSMUSG00000103257|||n.47960043delC||||||
M00587:7:000000000-JW5DM:1:1109:8834:14958	1	0.000188167	Mus_musculus_chromosome_04	100	32	82	74515448	74515498	51	plus	plus	1	ACGCTGAACTTGTGGCCGTTTACGTCGCCGTCCAGCTCAAAAAAAAAAAAAAAAAAAAAAAAAAAAAAAAAAAAAAAAAAAAAA	intergenic_region	MODIFIER	Kdm4c-Gm26379	ENSMUSG00000028397-ENSMUSG00000099334	intergenic_region	ENSMUSG00000028397-ENSMUSG00000099334		ANN=CAGC|intergenic_region|MODIFIER|Kdm4c-Gm26379|ENSMUSG00000028397-ENSMUSG00000099334|intergenic_region|ENSMUSG00000028397-ENSMUSG00000099334|||n.74515449delC||||||
M00587:7:000000000-JW5DM:1:1108:19015:5018	1	0.000188167	Mus_musculus_chromosome_19	100	124	215	60608018	60468061	60	plus	minus	1	ACGCTGAACTTGTGGCCGTTTACGTCGCCGTCCAGCTCGACCAGGATGGGCACCACCCCGGTGAACAGCTCCTCGCCCTTGCTCACAGTGGTCTCAGTGGACAGTGAGGTCATGGCTACCTGTTCAAAAATAAAAAAAGATGGGTGGTGGGAAAAGGTACACGAGGGAAGATGGAAAGTGACCCCGATTTGTCTTCTGGGCTGTTGCCAGCTAGCAAAAAAAAAAAAAAAAAAAAAAAAAAAA	intergenic_region	MODIFIER	Cacul1-Gm46652	ENSMUSG00000033417-ENSMUSG00000117790	intergenic_region	ENSMUSG00000033417-ENSMUSG00000117790		ANN=CAAA|intergenic_region|MODIFIER|Cacul1-Gm46652|ENSMUSG00000033417-ENSMUSG00000117790|intergenic_region|ENSMUSG00000033417-ENSMUSG00000117790|||n.60608018delT||||||

## Sheet: Prlhr-Vn-F0-24_mapping_annot
#Representative_read_name	No.of_reads	%of_reads	reference_acc.	%_identity	query_start	query_end	reference_start	reference_end	score	query_strand	reference_strand	num_placements	Representative_read_sequence	type	impact	Gene_ID	ENSG_ID	location	ENST_ID	location_type	INFO
M00587:7:000000000-JW5DM:1:1101:10007:17119	455260	99.7802	Mus_musculus_chromosome_19	99.537	86	301	60468099	60468314	211	plus	plus	1	ACGCTGAACTTGTGGCCGTTTACGTCGCCGTCCAGCTCGACCAGGATGGGCACCACCCCGGTGAACAGCTCCTCGCCCTTGCTCACAGTGGTCTCAGTGGACAGTGAGGTCATGGCTACCTGTTCAAAGGTAATCAAAGTTGTCACTTTCCATCTTCCCTCGTGTACCTTTTCCCACCACCCAACTCCTCTCTTGGACACAAGACCCAGAACATCAAGCGCAATGAATGTTGTCCTTCCAGTTCTATAAAAATAAGCCTAACACAGGTTCTTTAAACTGCTCCTATTCGTGGATAGCTCTC	frameshift_variant	HIGH	Prlhr	ENSMUSG00000045052	transcript	ENSMUST00000051277.3	protein_coding	ANN=AGTG|frameshift_variant|HIGH|Prlhr|ENSMUSG00000045052|transcript|ENSMUST00000051277.3|protein_coding|1/1|c.28delG|p.Gly10fs|206/1573|28/1113|10/370||
M00587:7:000000000-JW5DM:1:1119:19466:9009	124	0.0271773	Mus_musculus_chromosome_19	98.7805	138	301	60468199	60467976	138	plus	minus	1	ACGCTGAACTTGTGGCCGTTTACGTCGCCGTCCAGCTCGACCAGGATGGGCACCACCCCGGTGAACAGCTCCTCGCCCTTGCTCACAGTGGTGGAAAAAAAAAAAAAAAACAAAAATACCTGTTCAAAGGTAATCAAAGTTGGGTGGTGGGAAAAGGTACACGAGGGAAGATGGAAAGTGACCCCGATTTGTCTTCTGGGCTGTTGCCAGCTAGCTCGACTCCAGCCAACCAGAGCGCAGCGGCCTCGGAGGGCAACCTGTCTGCAACGGTTCCCCCGAGCTGCAGCAGTCACGCCGTTCC	5_prime_UTR_variant	MODIFIER	Prlhr	ENSMUSG00000045052	transcript	ENSMUST00000051277.3	protein_coding	ANN=GTTG|5_prime_UTR_variant|MODIFIER|Prlhr|ENSMUSG00000045052|transcript|ENSMUST00000051277.3|protein_coding|1/1|c.-73delT|||||73|
M00587:7:000000000-JW5DM:1:1102:9151:22243	380	0.0832853	Mus_musculus_chromosome_19	96.2366	116	301	60468129	60468314	151	plus	plus	1	ACGCTGAACTTGTGGCCGTTTACGTCGCCGTCCAGCTCGACCAGGATGGGCACCACCCCGGTGAACAGCTCCTCGCCCTTGCTCACAGTGGTCTCAAAAAAAAAAAAAAAAAAATCTACCTGTTCAAAGCTACTCAAAGTTGTCACGTACCACCTTCCCACGCGTACCTTTTCCCACCACCCAACTCCTCTCTTGGACACAAGACCCAGAACATCAAGCGCAATGAATGTTGTCCTTCCAGTTCTATAAAAATAAGCCTAACACAGGTTCTTTAAACAGCTCCTATTCGTGGATAGCTCTC	5_prime_UTR_variant	MODIFIER	Prlhr	ENSMUSG00000045052	transcript	ENSMUST00000051277.3	protein_coding	ANN=TACC|5_prime_UTR_variant|MODIFIER|Prlhr|ENSMUSG00000045052|transcript|ENSMUST00000051277.3|protein_coding|1/1|c.-3delG|||||3|
M00587:7:000000000-JW5DM:1:1105:20639:23929	209	0.0458069	Mus_musculus_chromosome_19	97.0588	132	301	60468145	60468314	145	plus	plus	1	ACGCTGAACTTGTGGCCGTTTACGTCGCCGTCCAGCTCGACCAGGATGGGCACCACCCCGGTGAACAGCTCCTCGCCCTTGCTCACAGTGGTCTCAGTGGACAGTGAGGACAAAACAAAAAAAAAAAAAAAAATCAAAGTTGTCCCTTTCCATCTTCCCTCGTGTACCTTTTCCCACCACCCAACTCCTCTCTTTGACACAAGACCCAGAACATCAAGCGCAATGAATGTTGTACTTCCAGTTCTATAAAACTAAGCCTAACACAGGTTCTTTAAACAGCTCCTATTCCTGGATAGCTCTC	5_prime_UTR_variant	MODIFIER	Prlhr	ENSMUSG00000045052	transcript	ENSMUST00000051277.3	protein_coding	ANN=ATCA|5_prime_UTR_variant|MODIFIER|Prlhr|ENSMUSG00000045052|transcript|ENSMUST00000051277.3|protein_coding|1/1|c.-20delT|||||20|
M00587:7:000000000-JW5DM:1:1103:23837:10668	100	0.0219172	Mus_musculus_chromosome_19	99.005	101	301	60468114	60468314	191	plus	plus	1	ACGCTGAACTTGTGGCCGTTTACGTCGCCGTCCAGCTCGACCAGGATGGGCACCACCCCGGTGAACAGCTCCTCGCCCTTGCTCAAAGTGATCTCAGAAAACAGTGAGGTCATGGCTACCTGTTCAAAGGTAATCAAAGTTGTCACTTTCCATCTTCCCTCGTGTACCTTTTCCCACCCCCCAACTCCTCTCTTGGACACAAGACCCAGAACATCAAGCGCAATGAATGTTGTCCTTCCAGTTCTATAAAAATAAGCCTAACACAGGTTCTTTAAACAGCTCCTATTCGTGGATCGCTCTC	frameshift_variant	HIGH	Prlhr	ENSMUSG00000045052	transcript	ENSMUST00000051277.3	protein_coding	ANN=CAGT|frameshift_variant|HIGH|Prlhr|ENSMUSG00000045052|transcript|ENSMUST00000051277.3|protein_coding|1/1|c.13delT|p.Ser5fs|191/1573|13/1113|5/370||
M00587:7:000000000-JW5DM:1:1102:22288:13540	63	0.0138078	Mus_musculus_chromosome_19	98.7421	143	301	60468156	60468314	149	plus	plus	1	ACGCTGAACTTGTGGCCGTTTACGTCGCCGTCCAGCTCGACCAGGATGGGCACCACCCCGGTGAACAGCTCCTCGCCCTTGCTCACAGTGGTCTCAGTGGACAGTGAGGTCATGGCTACCTAAAAAAAAAAAATAAAAAAAATCACTTTCCATCTTCCCTCGTGTACCTTTTCCCACCACCCAACTCCTCTCTAGGACACAAGACCCAGAACATCAAGCGCAATGACTGTTGTCCTTCCAGTTCTATAAAAATAAGCCTAACACAGGTTCTTTAAACAGCTCCTATTCGTGGATAGCTCTC	5_prime_UTR_variant	MODIFIER	Prlhr	ENSMUSG00000045052	transcript	ENSMUST00000051277.3	protein_coding	ANN=CACT|5_prime_UTR_variant|MODIFIER|Prlhr|ENSMUSG00000045052|transcript|ENSMUST00000051277.3|protein_coding|1/1|c.-30delA|||||30|
M00587:7:000000000-JW5DM:1:1107:25974:19232	21	0.00460261	Mus_musculus_chromosome_19	100	80	227	60468360	60468213	148	plus	minus	1	ACGCTGAACTTGTGGCCGTTTACGTCGCCGTCTAGCTCGACCAGGATGGGCACCACCCCGGTGAACAGCTCCTCGCCCTTGCTCACAGGTAGGGCCAGCTCCCCGGTCTGCCTTCCGGGGACCGCGAGAGCTATCCACGAATAGGAGCTGTTTAAAGAACCTGTGTTAGGCTTATTTTTATAGAACTGGAAGGACAACATTCATTGCGCTTGATGTTCTGGGTCTTGAAAAAAAAAAAAAAAAAAAAAAA	intergenic_region	MODIFIER	Prlhr-Cacul1	ENSMUSG00000045052-ENSMUSG00000033417	intergenic_region	ENSMUSG00000045052-ENSMUSG00000033417		ANN=GCTC|intergenic_region|MODIFIER|Prlhr-Cacul1|ENSMUSG00000045052-ENSMUSG00000033417|intergenic_region|ENSMUSG00000045052-ENSMUSG00000033417|||n.60468360delT||||||
M00587:7:000000000-JW5DM:1:1108:25750:11767	14	0.00306841	Mus_musculus_chromosome_X	100	76	126	8092741	8092791	51	plus	plus	1	ACGCTGAACTTGTGGCCGTTTACGTCGCCGTCCAGCTCGACCAGGATGGGCACCACCCCGGTGAACAGCTCCTCGCCCTTGCTCAAAAAAAAAAAAAAAAAAAAAAAAAAAAAAAAAAAAAAAAAAAAAAA	intergenic_region	MODIFIER	Was-Gm6787	ENSMUSG00000031165-ENSMUSG00000086404	intergenic_region	ENSMUSG00000031165-ENSMUSG00000086404		ANN=CCTT|intergenic_region|MODIFIER|Was-Gm6787|ENSMUSG00000031165-ENSMUSG00000086404|intergenic_region|ENSMUSG00000031165-ENSMUSG00000086404|||n.8092743delC||||||
M00587:7:000000000-JW5DM:1:1108:10195:18861	13	0.00284923	Mus_musculus_chromosome_10	100	66	120	65538506	65538560	55	plus	plus	1	ACGCTGAACTTGTGGCCGTTTACGTCGCCGTCCAGCTCGACCAGGATGGGCACCACCCCGGTGAACAGCTCCAAAAAAAAAAAAAAAAAAAAAAAAAAAAAAAAAAAAAAAAAAAAAAAA	intergenic_region	MODIFIER	Gm4796-Gm19116	ENSMUSG00000112341-ENSMUSG00000112720	intergenic_region	ENSMUSG00000112341-ENSMUSG00000112720		ANN=AGCT|intergenic_region|MODIFIER|Gm4796-Gm19116|ENSMUSG00000112341-ENSMUSG00000112720|intergenic_region|ENSMUSG00000112341-ENSMUSG00000112720|||n.65538506delC||||||
M00587:7:000000000-JW5DM:1:1103:16936:10019	10	0.00219172	Mus_musculus_chromosome_04	100	32	82	74515448	74515498	51	plus	plus	1	ACGCTGAACTTGTGGCCGTTTACGTCGCCGTCCAGCTCAAAAAAAAAAAAAAAAAAAAAAAAAAAAAAAAAAAAAAAAAAAAAAAA	intergenic_region	MODIFIER	Kdm4c-Gm26379	ENSMUSG00000028397-ENSMUSG00000099334	intergenic_region	ENSMUSG00000028397-ENSMUSG00000099334		ANN=CAGC|intergenic_region|MODIFIER|Kdm4c-Gm26379|ENSMUSG00000028397-ENSMUSG00000099334|intergenic_region|ENSMUSG00000028397-ENSMUSG00000099334|||n.74515449delC||||||
M00587:7:000000000-JW5DM:1:1110:25455:16086	8	0.00175337	Mus_musculus_chromosome_10	100	53	117	65610988	65610924	65	plus	minus	1	ACGCTGAACTTGTGGCCGTTTACGTCGCCGTCCAGCTCGACCAGGATGGGCACCACCCAGAGATCCATCCCATAACAATCATCAAAACCAAACACTATTGTAGATGCCAACAAGTGCAAAAAAAAAAAAAAAAATACTGCTTGACTGACCTGCTGT	intergenic_region	MODIFIER	Gm4796-Gm19116	ENSMUSG00000112341-ENSMUSG00000112720	intergenic_region	ENSMUSG00000112341-ENSMUSG00000112720		ANN=CACC|intergenic_region|MODIFIER|Gm4796-Gm19116|ENSMUSG00000112341-ENSMUSG00000112720|intergenic_region|ENSMUSG00000112341-ENSMUSG00000112720|||n.65610989delC||||||
M00587:7:000000000-JW5DM:1:1107:25000:15017	5	0.00109586	Mus_musculus_chromosome_18	100	114	166	57464621	57464569	53	plus	minus	1	ACGCTGAACTTGTGGCCGTTTACGTCGCCGTCCAGCTCGACCAGGATGGGCACCACCCCGGTGAACAGCTCCTCGCCCTTGCTCACAGTGGTCTCAGTGGACAGTGAGGTCATGGCTACCAAAAAAAAAAAAAAAAAAAAAAAAAAAAAAAAAAAAAAAAAAAAAAAAAAAAAAAAAC	intron_variant	MODIFIER	4930511M06Rik	ENSMUSG00000086607	transcript	ENSMUST00000130696.7	pseudogene	ANN=GCTA|intron_variant|MODIFIER|4930511M06Rik|ENSMUSG00000086607|transcript|ENSMUST00000130696.7|pseudogene|2/3|n.193-29641delC||||||
M00587:7:000000000-JW5DM:1:2110:6031:11576	10	0.00219172	Mus_musculus_chromosome_19	97.2414	157	301	60468170	60468314	125	plus	plus	1	ACGCTGAACTTGTGGCCGTTTACGTCGCCGTCCAGCTCGACCAGGATGGGCACCACCCCGGTGAACAGCTCCTCGCCCTTGCTCACAGTGGTCTCAGTGGACAGTGAGGTCATGGCTACCTGTTCAAAGGTAATCAAAAAAAAAAAAAAACAAAAACCCTCGTGTACCTTCTCCCACCACCCAACTCCTCTCTTGGACACAAGACCCAGAACATCAAGCGCAATGAATGTTGTCCTTCCAGTTCTATAAAAATAAGCCTAACACAGCATCTTTAAACATCTCCTATTCGTGGATAGCTCTC	5_prime_UTR_variant	MODIFIER	Prlhr	ENSMUSG00000045052	transcript	ENSMUST00000051277.3	protein_coding	ANN=CCTC|5_prime_UTR_variant|MODIFIER|Prlhr|ENSMUSG00000045052|transcript|ENSMUST00000051277.3|protein_coding|1/1|c.-46delG|||||46|
M00587:7:000000000-JW5DM:1:1119:14075:10568	4	0.000876687	Mus_musculus_chromosome_03	100	72	125	47960043	47959990	54	plus	minus	1	ACGCTGAACTTGTGGCCGTTTACGTCGCCGTCCAGCTCGACCAGGATGGGCACCACCCCGGTGAACAGCTCCTCGCAAAAAAAAAAAAAAAAAAAAAAAAAAAAAAAAAAAAAAAAAAAAAAAAAAAAAA	intergenic_region	MODIFIER	Gm2229-Gm7977	ENSMUSG00000103798-ENSMUSG00000103257	intergenic_region	ENSMUSG00000103798-ENSMUSG00000103257		ANN=TCGC|intergenic_region|MODIFIER|Gm2229-Gm7977|ENSMUSG00000103798-ENSMUSG00000103257|intergenic_region|ENSMUSG00000103798-ENSMUSG00000103257|||n.47960043delC||||||
M00587:7:000000000-JW5DM:1:1106:16855:1176	13	0.00284923	Mus_musculus_chromosome_19	96.2121	170	301	60468183	60468314	107	plus	plus	1	ACGCTGAACTTGTGGCCGTTTACGTCGCCGTCCAGCTCGACCAGGATGGGCACCACCCCGGTGAACAGCTCCTCGCCCTTGCTCACANTGGTCTCAGTGGACAGTGAGGTCATGGCTACCTGTTCAAAGGNNATNAAAGTTNTCACNTTNCATCTTCCNTCGNGTANNNTTTCCCACCACCCAACTCCTCTNNTGGACACAAGACCCANAACATCAAGCGCAATGAATGTTGNCCTTCCAGTNCTATAAAAATAAGCCTAACACAGGTTCTTTAAACAGCTCCTATTCGTGGATAGCTCTC	5_prime_UTR_variant	MODIFIER	Prlhr	ENSMUSG00000045052	transcript	ENSMUST00000051277.3	protein_coding	ANN=TTCC|5_prime_UTR_variant|MODIFIER|Prlhr|ENSMUSG00000045052|transcript|ENSMUST00000051277.3|protein_coding|1/1|c.-59delA|||||59|
M00587:7:000000000-JW5DM:1:1103:16606:23199	4	0.000876687	Mus_musculus_chromosome_01	100	26	150	30943920	30943796	125	plus	minus	1	ACGCTGAACTTGTGGCCGTTTACGTCGCCGTCCTCTTTCATGCCTGCATAATCTTATTAAATATCTAAACTAAGTAAAATCCAAGCCATGTACCAATTAACTGTTGGTTTCCACCTATGTACTTTGTCTGCATATGTTGTGTGCCTGTGGAAAAAAAAAAAAAAAAAAAAA	intron_variant	MODIFIER	Ptp4a1	ENSMUSG00000117310	transcript	ENSMUST00000027232.14	protein_coding	ANN=GCCG|intron_variant|MODIFIER|Ptp4a1|ENSMUSG00000117310|transcript|ENSMUST00000027232.14|protein_coding|5/5|c.404+12delG||||||;GCCG|intron_variant|MODIFIER|Ptp4a1|ENSMUSG00000117310|transcript|ENSMUST00000076587.5|protein_coding|5/5|c.*805+12delG||||||;GCCG|intron_variant|MODIFIER|Ptp4a1|ENSMUSG00000026064|transcript|ENSMUST00000153681.1|retained_intron|3/3|n.1695+12delG||||||;GCCG|intron_vari…
M00587:7:000000000-JW5DM:1:2104:15732:14608	3	0.000657516	Mus_musculus_chromosome_04	100	56	216	140523170	140523010	161	plus	minus	1	ACGCTGAACTTGTGGCCGTTTACGTCGCCGTCCAGCTCGACCAGGATGGGCACCACCCCGGTGAATCCCCCGCTCCCTGCCCGCAACATGTCTTGTCCCTGTGTGTTGGCATGGGCCTGCATGGTCCACTGGGTCCAGTATTGACCAGTTCTACCTCTAGGGAAACAAGGCTGGGGTTGCCCTGTGGACTTCTTCAATCAGACCTGGCAACCAGGAGCAGCTAAGACTCAGCATCGGCCTGCTGGGAACTGGGCGTGTTGTTGACTCCAATTTTAGCACTCTGGAAGCTAAGATAGAGTTG	intron_variant	MODIFIER	Arhgef10l	ENSMUSG00000040964	transcript	ENSMUST00000105798.7	protein_coding	ANN=CCCG|intron_variant|MODIFIER|Arhgef10l|ENSMUSG00000040964|transcript|ENSMUST00000105798.7|protein_coding|19/21|c.2284-1834delG||||||;CCCG|intron_variant|MODIFIER|Arhgef10l|ENSMUSG00000040964|transcript|ENSMUST00000039204.9|protein_coding|25/27|c.2989-1834delG||||||;CCCG|intron_variant|MODIFIER|Arhgef10l|ENSMUSG00000040964|transcript|ENSMUST00000097820.8|protein_coding|24/26|c.2872-1834delG|||…
M00587:7:000000000-JW5DM:1:1119:24595:23702	3	0.000657516	Mus_musculus_chromosome_X	100	80	130	63137217	63137167	51	plus	minus	1	ACGCTGAACTTGTGGCCGATTACGTCGCCGTCCAGCTCGACCAGGATGGGCACCACCCCGGTGAACAGCTCCTCGCCCTTGCTCACAGAAAAAAAAAAAAAAAAAAAAAAAAAAAAAAAAAAAAAAAAAAAAAAAAAAAAAAAAAA	intergenic_region	MODIFIER	Gm6754-Gm14659	ENSMUSG00000082965-ENSMUSG00000081269	intergenic_region	ENSMUSG00000082965-ENSMUSG00000081269		ANN=GCTC|intergenic_region|MODIFIER|Gm6754-Gm14659|ENSMUSG00000082965-ENSMUSG00000081269|intergenic_region|ENSMUSG00000082965-ENSMUSG00000081269|||n.63137217delT||||||
M00587:7:000000000-JW5DM:1:1117:9438:22466	3	0.000657516	Mus_musculus_chromosome_Y	100	57	112	15022329	15022274	56	plus	minus	2	ACGCTGAACTTGTGGCCGTTTACGTCGCCGTCCAGCTCGACCAGGATGGGCACCACCCCGGAAAAAAAAAAAAAAAAAAAAAAAAAAAAAAAAAAAAAAAAAAAAAAAAAAA	intergenic_region	MODIFIER	Gm37044-Gm31511	ENSMUSG00000102366-ENSMUSG00000103909	intergenic_region	ENSMUSG00000102366-ENSMUSG00000103909		ANN=CCGG|intergenic_region|MODIFIER|Gm37044-Gm31511|ENSMUSG00000102366-ENSMUSG00000103909|intergenic_region|ENSMUSG00000102366-ENSMUSG00000103909|||n.15022331delC||||||
M00587:7:000000000-JW5DM:1:1116:13521:19908	3	0.000657516	Mus_musculus_chromosome_05	100	49	103	70088292	70088238	55	plus	minus	1	ACGCTGAACTTGTGGCCGTTTACGTCGCCGTCCAGCTCGACCAGGATGGGCACCAAAAAAAAAAAAAAAAAAAAAAAAAAAAAAAAAAAAAAAAAAAAAAAAA	intergenic_region	MODIFIER	Gm43139-Gm23067	ENSMUSG00000106284-ENSMUSG00000088863	intergenic_region	ENSMUSG00000106284-ENSMUSG00000088863		ANN=GCAC|intergenic_region|MODIFIER|Gm43139-Gm23067|ENSMUSG00000106284-ENSMUSG00000088863|intergenic_region|ENSMUSG00000106284-ENSMUSG00000088863|||n.70088293delG||||||
M00587:7:000000000-JW5DM:1:2118:26160:11524	3	0.000657516	Mus_musculus_chromosome_19	100	66	224	60468829	60468987	159	plus	plus	1	ACGCTGAACTTGTGGCCGTTTACGTCGCCGTCCAGCTCGACCAGGATGGGCACCACCCCGGTATCGTAGATAAACTAGGGAGTGAAGGGAAGTCCTCACAGGACAGCTCCAGATCCTGCAGAGCTCCAACTGCAGCTGACAGAGTCGCTAGAGTTTGGGGTCTAGCAGAGCTTTGTTATGCTGCACCTGTCGCTGGTCAGGGATTTTAGGGCTCTAGCACTCCAAAAAAAAAAAAAAAAAAAAAAAAAAA	intergenic_region	MODIFIER	Prlhr-Cacul1	ENSMUSG00000045052-ENSMUSG00000033417	intergenic_region	ENSMUSG00000045052-ENSMUSG00000033417		ANN=TAGA|intergenic_region|MODIFIER|Prlhr-Cacul1|ENSMUSG00000045052-ENSMUSG00000033417|intergenic_region|ENSMUSG00000045052-ENSMUSG00000033417|||n.60468829delG||||||
M00587:7:000000000-JW5DM:1:1103:5678:7076	2	0.000438344	Mus_musculus_chromosome_03	100	75	299	31226314	31226090	225	plus	minus	1	ACGCTGAACTTGTGGCCGTTTACGTCGCCGTCCAGCTCGACCAGGATGGGCACCACCCCGGTGAACAGCTCCTCGCCCTTGCTCTCAACCACTGAGCTATCCCTCCAGCTCTGATCCTCAGACTTTTGACGGCAGTAACACTTTTGAAGTTCCAGCCCTTTTGGTAGTCATGAACTGGTCCGTTTTCCACTGAGAAGACAGGACATGCTCCTACTCTTGATTCCCAGTGTTTACTACGGGAGGCCAAGTAGCTCCTAGCAGTGTCAAAGGAGCAGGCTCCAGGCTGGATTGCTGCCACT	intron_variant	MODIFIER	Slc7a14	ENSMUSG00000069072	transcript	ENSMUST00000091259.8	protein_coding	ANN=CCCT|intron_variant|MODIFIER|Slc7a14|ENSMUSG00000069072|transcript|ENSMUST00000091259.8|protein_coding|6/7|c.1115+731delC||||||;CCCT|intron_variant|MODIFIER|Slc7a14|ENSMUSG00000069072|transcript|ENSMUST00000108245.1|protein_coding|6/6|c.1115+731delC||||||
M00587:7:000000000-JW5DM:1:2116:17609:1384	1	0.000219172	Mus_musculus_chromosome_19	98.8372	48	133	17180806	17180721	81	plus	minus	1	ACGCTGAACTTGTGGCCGTTTACGTCGCCGTCCAGCTCGACCAGGATGGGCACCCCCACTTTGCTTGACAGATTTACTATTTATAAATATAACGCTCAGATGTGGTGTGACAAAGCTCTCCACAGAGACAGCAAAAAAAAAAAAAAAAAAAATACTGCTTGACTG	intron_variant	MODIFIER	Prune2	ENSMUSG00000039126	transcript	ENSMUST00000087689.4	protein_coding	ANN=GGCA|intron_variant|MODIFIER|Prune2|ENSMUSG00000039126|transcript|ENSMUST00000087689.4|protein_coding|11/19|c.8506+1818delG||||||;GGCA|intron_variant|MODIFIER|Prune2|ENSMUSG00000039126|transcript|ENSMUST00000226052.1|processed_transcript|3/8|n.338+1818delG||||||;GGCA|intron_variant|MODIFIER|Prune2|ENSMUSG00000039126|transcript|ENSMUST00000223920.1|protein_coding|3/8|c.259+1818delG||||||;GGCA|…
M00587:7:000000000-JW5DM:1:2105:8902:20590	1	0.000219172	Mus_musculus_chromosome_19	99.5192	64	271	60468288	60468495	203	plus	plus	1	ACGCTGAACTTGTGGCCGTTTACGTCGCCGTCCAGCTCGACCAGGATGGGCACCACCCCGGTGAACAGCTCCTATTCATGGATAGCTCTCGCGGTCCCCGGAAGGCAGACCGGGGAGCTGGCCCTACCTGTGAGCAGGCTTGGCTGGCGGGAAAAGGCTCTCAAAGGCGGGAGCAGACCGCCTGCTGTTCCTCAGGGGTCCTCAGCCAACAATGGACGCTCGCTCGGGTTGCTCTCTTCTACTAACGGATTCAGTAGTTCCCAGTGGGTCAAAAAAAAAAAAAAAAAAAAAAAAAACACAT	5_prime_UTR_variant	MODIFIER	Prlhr	ENSMUSG00000045052	transcript	ENSMUST00000051277.3	protein_coding	ANN=ACAG|5_prime_UTR_variant|MODIFIER|Prlhr|ENSMUSG00000045052|transcript|ENSMUST00000051277.3|protein_coding|1/1|c.-163delT|||||163|
M00587:7:000000000-JW5DM:1:2101:17292:5488	1	0.000219172	Mus_musculus_chromosome_14	100	188	244	81301995	81302051	57	plus	plus	1	ACGCTGAACTTGTGGCCGTTTACGTCGCCGTCCAGCTCGACCAGAAAAAAAAAAAAAACAAAAAACAACTCCTCGCCCTTGCCCACAGTTGTCTCAGTGGACAGCAAGGTCATGGCTACCTGTCCAAAGGTAATCAAAGTTGGGTGGTGGGAAAAGGTACACGAGAGAAGATGGAAAGTGACCCCGATTTGTCTTCAAAAAAAAAAAAAAAAAAAAAAAAAAAAAAAAAAAAAAAAAAAAAAAAAAAAAA	intergenic_region	MODIFIER	Gm49046-Cyp2c73-ps	ENSMUSG00000115542-ENSMUSG00000115465	intergenic_region	ENSMUSG00000115542-ENSMUSG00000115465		ANN=TTGT|intergenic_region|MODIFIER|Gm49046-Cyp2c73-ps|ENSMUSG00000115542-ENSMUSG00000115465|intergenic_region|ENSMUSG00000115542-ENSMUSG00000115465|||n.81301997delT||||||
M00587:7:000000000-JW5DM:1:1115:16219:22450	1	0.000219172	Mus_musculus_chromosome_19	98.7234	67	301	60468517	60468751	220	plus	plus	1	ACGCTGAACTTGTGGCCGTTTACGTCGCCGTCCAGCTCGACCAGGATGGGCACCACCCCGGTGAACAGCTCCTCCTCTCCACCTCTTCCTGACTTCAGCTCTCCCTTCAATGGAAGATGGGGGCGGAGCTTACTGCCCAACTCTGTGCTTAAGAGGAGCAGCATGTGTAGTAGGAATAAGCAAGAAAGGGGGTGGGGCCAGGAACCTGGGCCCCACGCTCCAGGGTGATCTCCACTTCGGAAGTGTGCAGTGCCCCTGGAGGAGCTGTTCCAGAGGGGCGTGTCCCAGGGGGTGACAGAGG	intergenic_region	MODIFIER	Prlhr-Cacul1	ENSMUSG00000045052-ENSMUSG00000033417	intergenic_region	ENSMUSG00000045052-ENSMUSG00000033417		ANN=GCTC|intergenic_region|MODIFIER|Prlhr-Cacul1|ENSMUSG00000045052-ENSMUSG00000033417|intergenic_region|ENSMUSG00000045052-ENSMUSG00000033417|||n.60468517delA||||||
M00587:7:000000000-JW5DM:1:1111:27696:14361	1	0.000219172	Mus_musculus_chromosome_01	100	60	110	64528319	64528369	51	plus	plus	1	ACGCTGAACTTGTGGCCGTTTACGTCGCCGTCCAGCTCGACCAGGATGGGCACCACCCCGGTGCACAAAAAAAAAAAAAAAAAAAAAAAAAAAAAAAAAAAAAAAAAAAA	intergenic_region	MODIFIER	Gm28980-Creb1	ENSMUSG00000099658-ENSMUSG00000025958	intergenic_region	ENSMUSG00000099658-ENSMUSG00000025958		ANN=GTGC|intergenic_region|MODIFIER|Gm28980-Creb1|ENSMUSG00000099658-ENSMUSG00000025958|intergenic_region|ENSMUSG00000099658-ENSMUSG00000025958|||n.64528320delG||||||
M00587:7:000000000-JW5DM:1:1111:20194:23047	1	0.000219172	Mus_musculus_chromosome_13	100	59	114	22517181	22517236	56	plus	plus	1	ACGCTGAACTTGTGGCCGTTTACGTCGCCGTCCAGCTCGACCAGGATGGGCTACGGCCTGCAACAAAAAAAAAAAAAAAAAAAAAAAAAAAAAAAAAAAAAAAAAAAAAAAAAA	intergenic_region	MODIFIER	Vmn1r202-Vmn1r203	ENSMUSG00000094379-ENSMUSG00000069289	intergenic_region	ENSMUSG00000094379-ENSMUSG00000069289		ANN=GCAA|intergenic_region|MODIFIER|Vmn1r202-Vmn1r203|ENSMUSG00000094379-ENSMUSG00000069289|intergenic_region|ENSMUSG00000094379-ENSMUSG00000069289|||n.22517181delT||||||
M00587:7:000000000-JW5DM:1:1107:8076:16057	1	0.000219172	Mus_musculus_chromosome_19	100	33	116	60468546	60468629	84	plus	plus	1	ACGCTGAACTTGTGGCCGTTTACGTCGCCGTCCAGCTCTCCCTTCAATGGAAGATGGGGGCGGAGCTTACTGCCCAACTCTGTGCTTAAGAGGAGCAGCATGTGTAGTAGGAATAAAAAAAAAAAAAAAAAAAAA	intergenic_region	MODIFIER	Prlhr-Cacul1	ENSMUSG00000045052-ENSMUSG00000033417	intergenic_region	ENSMUSG00000045052-ENSMUSG00000033417		ANN=AGCT|intergenic_region|MODIFIER|Prlhr-Cacul1|ENSMUSG00000045052-ENSMUSG00000033417|intergenic_region|ENSMUSG00000045052-ENSMUSG00000033417|||n.60468546delC||||||
M00587:7:000000000-JW5DM:1:1105:6784:6504	1	0.000219172	Mus_musculus_chromosome_19	97.546	104	266	59974500	60468279	127	plus	plus	1	ACGCTGAACTTGTGGCCGTTTACGTCGCCGTCCAGCTCGACCAGGATGGGCACCACCCCGGTGAACAGCTCCTCGCCCTTGCTCACAGTGGTGTCAGTAAAAAAAAAAAAAAAAACTACCTCTTCACAGGTCATCAAAGTTGTCGCTTTCCATCTGCCCTCGTGTACCTTTTCCCACCACCCAACTCCTCTCTTGGACACAAGACCCAGAACATCAAGCGCAATGAATGTTGTCCTTCCAGTTCTATAAAAATAAGCCTAACACAG	intergenic_region	MODIFIER	Gm4219-Csf1r-ps	ENSMUSG00000091378-ENSMUSG00000118291	intergenic_region	ENSMUSG00000091378-ENSMUSG00000118291		ANN=AAAA|intergenic_region|MODIFIER|Gm4219-Csf1r-ps|ENSMUSG00000091378-ENSMUSG00000118291|intergenic_region|ENSMUSG00000091378-ENSMUSG00000118291|||n.59974504delA||||||

## Sheet: Prlhr-Vn-F1-1_mapping_annot
#Representative_read_name	No.of_reads	%of_reads	reference_acc.	%_identity	query_start	query_end	reference_start	reference_end	score	query_strand	reference_strand	num_placements	Representative_read_sequence	type	impact	Gene_ID	ENSG_ID	location	ENST_ID	location_type	INFO
M00587:7:000000000-JW5DM:1:1101:10005:8210	457193	99.77	Mus_musculus_chromosome_19	100	86	301	60468099	60468314	216	plus	plus	1	ACGCTGAACTTGTGGCCGTTTACGTCGCCGTCCAGCTCGACCAGGATGGGCACCACCCCGGTGAACAGCTCCTCGCCCTTGCTCACAGTGGTCTCAGTGGACAGTGAGGTCATGGCTACCTGTTCAAAGGTAATCAAAGTTGTCACTTTCCATCTTCCCTCGTGTACCTTTTCCCACCACCCAACTCCTCTCTTGGACACAAGACCCAGAACATCAAGCGCAATGAATGTTGTCCTTCCAGTTCTATAAAAATAAGCCTAACACAGGTTCTTTAAACAGCTCCTATTCGTGGATAGCTCTC	frameshift_variant	HIGH	Prlhr	ENSMUSG00000045052	transcript	ENSMUST00000051277.3	protein_coding	ANN=AGTG|frameshift_variant|HIGH|Prlhr|ENSMUSG00000045052|transcript|ENSMUST00000051277.3|protein_coding|1/1|c.28delG|p.Gly10fs|206/1573|28/1113|10/370||
M00587:7:000000000-JW5DM:1:1101:10121:5316	135	0.0294601	Mus_musculus_chromosome_19	98.773	138	300	60468199	60467976	137	plus	minus	1	ACGCTGAACTTGTGGCCGTTTACGTCGCCGTCCAGCTCGACCAGGATGGGCACCACCCCGGTGAACAGCTCCTCGCCCTTGCTCACAGTGGTCTCAGTGGACAGTGAGGTCATGGCTACCTGTTCAAAGGTAATCAAAGTTGGGTGGTGGGAAAAGGTACACGAGGGAAGATGGAAAGTGACCCCGATTTGTCTTCTGGGCTGTTGCCAGCTAGCTCGACTCCAGCCAACCAGAGCGCAGAGGCCTCGGAGGGCAACCTGTCTGCAACGGTTCCCCGAGCTGCCACAGTCACGCCGTTCCC	5_prime_UTR_variant	MODIFIER	Prlhr	ENSMUSG00000045052	transcript	ENSMUST00000051277.3	protein_coding	ANN=GTTG|5_prime_UTR_variant|MODIFIER|Prlhr|ENSMUSG00000045052|transcript|ENSMUST00000051277.3|protein_coding|1/1|c.-73delT|||||73|
M00587:7:000000000-JW5DM:1:1102:11133:12727	335	0.0731047	Mus_musculus_chromosome_19	99.4118	132	301	60468145	60468314	165	plus	plus	1	ACGCTGAACTTGTGGCCGTTTACGTCGCCGTCCAGCTCGACCAGGATGGGCACCACCCCGGTGAACAGCTCCTCGCCCTTGCTCACAGTGGTCTCAGTGGACAGTGAGAAAAAAAAAAAAAAAAAAAAAAAAATCAACGTTGTCACTTTCCATCTTCCCTCGTGTACCTTTTCCCACCACCCAACTCCTCTCTTGGACACAAGACCCAGAACATCAAGCGCAATGAATGTTGTCCTTCCAGTTCTATAAAAATAAGCCTAACACAGGTTCTTTAAACAGCTCCTATTCGTGGATAGCTCTC	5_prime_UTR_variant	MODIFIER	Prlhr	ENSMUSG00000045052	transcript	ENSMUST00000051277.3	protein_coding	ANN=ATCA|5_prime_UTR_variant|MODIFIER|Prlhr|ENSMUSG00000045052|transcript|ENSMUST00000051277.3|protein_coding|1/1|c.-20delT|||||20|
M00587:7:000000000-JW5DM:1:1112:25356:17701	282	0.0615389	Mus_musculus_chromosome_19	97.3118	116	301	60468129	60468314	161	plus	plus	1	ACGCTGAACTTGTGGCCGTTTACGTCGCCGTCCAGCTCGACCAGGATGGGCACCACCCCGGTGAACAGCTCCTCGCCCTTGCTCACAGTGGTCTCAGTAGACAGTAAAATAATGACTACCTGTCCAAAGGTAATCAAAGTTGTCACTTTCCATCTTCCCTCGTGTACCTTTTCCCACCACCCAAATCCTCTCTTGGACACAAGACCCAGAACATCAAGCGCAATGAATGTTGTCCTTCCAGTTCTATAAAAATAAGCCTCACACATGTTCTTTAAACAGCTCCTATTCTTGGATAGCTCTC	5_prime_UTR_variant	MODIFIER	Prlhr	ENSMUSG00000045052	transcript	ENSMUST00000051277.3	protein_coding	ANN=TACC|5_prime_UTR_variant|MODIFIER|Prlhr|ENSMUSG00000045052|transcript|ENSMUST00000051277.3|protein_coding|1/1|c.-3delG|||||3|
M00587:7:000000000-JW5DM:1:1104:15082:24946	38	0.00829247	Mus_musculus_chromosome_19	99.5495	80	301	60468360	60468139	217	plus	minus	1	ACGCTGAACTTGTGGCCGTTTACGTCGCCGTCCAGCTCGACCAGGATGGGCACCACCCCGGTGAACAGCTCCTCGCCCTTGCTCACAGGTAGGGCCAGCTCCCCGGTCTGCCTTCCGGGGACCGCGAGAGCTATCCACGAATAGGAGCTGTTTAAAGAACCTGTGTTAGGCTTATTTTTATAGAACTGGAAGGACAACATTCATTGCGCTTGATGTTCTGGGTCTTGTGTCCAAGAGAGGAGTTGGGTGGTGGGAAAAGGTACACGAGGGGAGATGGAAAGTGACAACTTTGATTACCTTT	intergenic_region	MODIFIER	Prlhr-Cacul1	ENSMUSG00000045052-ENSMUSG00000033417	intergenic_region	ENSMUSG00000045052-ENSMUSG00000033417		ANN=GCTC|intergenic_region|MODIFIER|Prlhr-Cacul1|ENSMUSG00000045052-ENSMUSG00000033417|intergenic_region|ENSMUSG00000045052-ENSMUSG00000033417|||n.60468360delT||||||
M00587:7:000000000-JW5DM:1:1106:11079:14960	91	0.0198583	Mus_musculus_chromosome_19	98.7421	143	301	60468156	60468314	149	plus	plus	1	ACGCTGAACTTGTGGCCGTTTACGTCGCCGTCCAGCTCGACCAGGATGGGCACCACCCCGGTGAACAGCTCCTCGCCCTTGCTCACAGTGGTCTCAGTGGACAGTGAGGTCATGGAAAAAAAAAAAAAAAAAAAAAAAAATATCACTTTCCATCTTCCCTCGTGTACGTTTTCCCACCACCCAACTCCTCTCTTGGACACAAGACCCAGCACATCAAGCGCAATGAATGTTGTCCTTCCAGTTCTATAAAAATAAGCCTAACACAGGTTCTTTAAACAGCTCCTATTCGTGGATAGCTCTC	5_prime_UTR_variant	MODIFIER	Prlhr	ENSMUSG00000045052	transcript	ENSMUST00000051277.3	protein_coding	ANN=CACT|5_prime_UTR_variant|MODIFIER|Prlhr|ENSMUSG00000045052|transcript|ENSMUST00000051277.3|protein_coding|1/1|c.-30delA|||||30|
M00587:7:000000000-JW5DM:1:1110:24359:9985	74	0.0161485	Mus_musculus_chromosome_19	100	105	301	60468118	60468314	197	plus	plus	1	ACGCTGAACTTGTGGCCGTTTACGTCGCCGTCCAGCTCGACCAGGATGGGCACCACCCCGGTGAACAGCTCCTCGCCCTTGCTAACAGAGAAATAAAAAAAAAATGAGGTCATGGCTACCTGTTCAAAGGTAATCAAAGTTGTCACTTTCCATCTTCCCTCGTGTACCTTTTCCCACCACCCAACTCCTCTCTTGGACACAAGACCCAGAACATCAAGCGCAATGAATGTTGTCCTTCCAGTTCTATAAAAATAAGCCTAACACAGGTTCTTTAAACAGCTCCTATTCGTGGATAGCTCTC	frameshift_variant	HIGH	Prlhr	ENSMUSG00000045052	transcript	ENSMUST00000051277.3	protein_coding	ANN=GAGG|frameshift_variant|HIGH|Prlhr|ENSMUSG00000045052|transcript|ENSMUST00000051277.3|protein_coding|1/1|c.9delA|p.Leu4fs|187/1573|9/1113|3/370||
M00587:7:000000000-JW5DM:1:1109:13927:10002	12	0.00261868	Mus_musculus_chromosome_X	100	76	126	8092741	8092791	51	plus	plus	1	ACGCTGAACTTGTGGCCGTTTACGTCGCCGTCCAGCTCGACCAGGATGGGCACCACCCCGGTGAACAGCTCCTCGCCCTTGCTCAAAAAAAAAAAAAAAAAAAAAAAAAAAAAAAAAAAAAAAAAA	intergenic_region	MODIFIER	Was-Gm6787	ENSMUSG00000031165-ENSMUSG00000086404	intergenic_region	ENSMUSG00000031165-ENSMUSG00000086404		ANN=CCTT|intergenic_region|MODIFIER|Was-Gm6787|ENSMUSG00000031165-ENSMUSG00000086404|intergenic_region|ENSMUSG00000031165-ENSMUSG00000086404|||n.8092743delC||||||
M00587:7:000000000-JW5DM:1:1110:13669:21053	11	0.00240045	Mus_musculus_chromosome_15	99.5475	49	269	13262983	13263203	216	plus	plus	1	ACGCTGAACTTGTGGCCGTTCACGTCGCCGTCCAGCTCGACCAGGATGCTCTCATCCTCCTGGACCCCGAGCACACCACCTCTTCCAACTGTTCTCTTCTAGTAAGTGGAGCATTTCCCAAAACCTGGATCTGCTTATTTAGACCCCTGGAGGTCATGTATGTAGTTCTTACCACCTTCTCTACGGATGCCATTTCTCCTCTGGTAGGAATTTAGAGGGGAGAGGGTCTGGTTAACCTTTTCATTTTTTCTAAAGATATAATATTTGCCAAAAAAAAAAAAAAAAAAAAAAAAATAC	intergenic_region	MODIFIER	Cdh6-Gm8238	ENSMUSG00000039385-ENSMUSG00000115347	intergenic_region	ENSMUSG00000039385-ENSMUSG00000115347		ANN=TCTC|intergenic_region|MODIFIER|Cdh6-Gm8238|ENSMUSG00000039385-ENSMUSG00000115347|intergenic_region|ENSMUSG00000039385-ENSMUSG00000115347|||n.13262983delC||||||
M00587:7:000000000-JW5DM:1:1102:25805:6384	11	0.00240045	Mus_musculus_chromosome_X	100	80	130	63137217	63137167	51	plus	minus	1	ACGCTGAACTTGTGGCCGTTTACGTCGCCGTCCAGCTCGACCAGGATGGGCACCACCCCGGTGAACAGCTCCTCGCCCTTGCTCACAGAAAAAAAAAAAAAAAAAAAAAAAAAAAAAAAAAAAAAAAAAAA	intergenic_region	MODIFIER	Gm6754-Gm14659	ENSMUSG00000082965-ENSMUSG00000081269	intergenic_region	ENSMUSG00000082965-ENSMUSG00000081269		ANN=GCTC|intergenic_region|MODIFIER|Gm6754-Gm14659|ENSMUSG00000082965-ENSMUSG00000081269|intergenic_region|ENSMUSG00000082965-ENSMUSG00000081269|||n.63137217delT||||||
M00587:7:000000000-JW5DM:1:1104:18299:20938	9	0.00196401	Mus_musculus_chromosome_18	100	114	166	57464621	57464569	53	plus	minus	1	ACGCTGAACTTGTGGCCGTTTACGTCGCCGTCCAGCTCGACCAGGATGGGCACCACCCCGGTGAACAGCTCCTCGCCCTTGCTCACAGTGGTCTCAGTGGACAGTGAGGTCATGGCTACCAAAAAAAAAAAAAAAAAAAAAAAAAAAAAAAAAAAAAAAAAAAAAAA	intron_variant	MODIFIER	4930511M06Rik	ENSMUSG00000086607	transcript	ENSMUST00000130696.7	pseudogene	ANN=GCTA|intron_variant|MODIFIER|4930511M06Rik|ENSMUSG00000086607|transcript|ENSMUST00000130696.7|pseudogene|2/3|n.193-29641delC||||||
M00587:7:000000000-JW5DM:1:1118:5892:19561	7	0.00152756	Mus_musculus_chromosome_19	100	64	301	60468288	60468525	238	plus	plus	1	ACGCTGAACTTGTGGCCGTTTTCGTCGCCGTCCAGCTCGACCAGGATGGGCACCACCCCGGTGAACAGCTCCTATTCGTGGATAGCTCTCGCGGTCCCCGGAAGGCAGACCGGGGAGCTGGCCCTACCTGTGAGCAGGCTTGGCTGGCGGGAAAAGGCTCTCAAAGGCGGGAGCAGACCGCCTGCTGTTCCTCAGGGGTCCTCAGCCAACAATGGACGCTCGCTCGGGTTGCTCTCTTCTACTAACGGATTCAGTAGTTCCCAGTGGGTCAGCAGCTTGTGAGGGGTCTGGGAGCTCCTCC	5_prime_UTR_variant	MODIFIER	Prlhr	ENSMUSG00000045052	transcript	ENSMUST00000051277.3	protein_coding	ANN=ACAG|5_prime_UTR_variant|MODIFIER|Prlhr|ENSMUSG00000045052|transcript|ENSMUST00000051277.3|protein_coding|1/1|c.-163delT|||||163|
M00587:7:000000000-JW5DM:1:1102:12446:2486	8	0.00174578	Mus_musculus_chromosome_11	100	64	299	44246650	44246415	236	plus	minus	1	ACGCTGAACTTGTGGCCGTTTACGTCGCCGTCCAGCTCGACCAGGATGGGCACCACCCCGGTGAACAGCTCCTCTGCTAGGAATGGGGCTTCATGGCCATGTCCCCTCTCCTCAACAGGTTTTTGCCAAGGTTGGAGCTTGCACAGGTCTTGTGAATGTTGTCACAACCACTGTGAGTTCATGTGTAACTGTTCTGCTGTGTCCAGAATTTTTAACCCTTCTTTAATTATTATTTAATTTTATATTCTGTATAATGTAGTTATTGCTTCCCTGTAACTAGAATCCATGCAGATACTGTC	intergenic_region	MODIFIER	Gm12153-Gm12154	ENSMUSG00000087172-ENSMUSG00000086738	intergenic_region	ENSMUSG00000087172-ENSMUSG00000086738		ANN=ACAG|intergenic_region|MODIFIER|Gm12153-Gm12154|ENSMUSG00000087172-ENSMUSG00000086738|intergenic_region|ENSMUSG00000087172-ENSMUSG00000086738|||n.44246651delA||||||
M00587:7:000000000-JW5DM:1:1104:8920:16345	20	0.00436446	Mus_musculus_chromosome_19	97.037	165	299	60468178	60468312	115	plus	plus	1	ACGCTGAACTTGTGGCCGTTTACGTCGCCGTCCAGCTCGACCAGGATGGGCACCACCCCGGTGAACAGCTCCTCGCCCTTGCTCACAGTGGTCTCAGTGGACAGTGAGGTCATGGCTACCTGTTCAAAGGTAATCAAAAAAAAAAAAAAAAAACAAAAAAAATATACCTTTTCCCACCACCCAACTCCTCACTTGGACACAAGACACAGAACATCAAGCGCAATGAATGTTGTCCTTCCAGTTCTATAAAAATAAGCCAAACACAGGTTCTATAAACAGCTCCTATTCGTGGATAGCTCGC	5_prime_UTR_variant	MODIFIER	Prlhr	ENSMUSG00000045052	transcript	ENSMUST00000051277.3	protein_coding	ANN=ACCT|5_prime_UTR_variant|MODIFIER|Prlhr|ENSMUSG00000045052|transcript|ENSMUST00000051277.3|protein_coding|1/1|c.-52delA|||||52|
M00587:7:000000000-JW5DM:1:2107:14437:2404	3	0.000654669	Mus_musculus_chromosome_19	100	67	163	60468517	60468613	97	plus	plus	1	ACGCTGAACTTGTGGCCGTTTACGTCGCCGTCCAGCTCGACCAGGATGGGCACCACCCCGGTGAACAGCTCCTCCCCTCCACCTCTTCCTGACTTCAGCTCTCCCTTCAATGGAAGATGGGGGCGGAGCTTACTGCCCAACTCTGTGCTTAAGAGGAGCAGCAAAAAAAAAAAAAAAAAAAAAATAC	intergenic_region	MODIFIER	Prlhr-Cacul1	ENSMUSG00000045052-ENSMUSG00000033417	intergenic_region	ENSMUSG00000045052-ENSMUSG00000033417		ANN=GCTC|intergenic_region|MODIFIER|Prlhr-Cacul1|ENSMUSG00000045052-ENSMUSG00000033417|intergenic_region|ENSMUSG00000045052-ENSMUSG00000033417|||n.60468517delA||||||
M00587:7:000000000-JW5DM:1:1103:8042:14574	3	0.000654669	Mus_musculus_chromosome_19	97.3684	154	267	60468167	60468280	99	plus	plus	1	ACGCTGAACTTGTGGCCGTTTACGTCGCCGTCCAGCTCGACCAGGATGGGCACCACCCCGGTGAACAGCTCCTCGCCCTTGCTCACAGTGGTCTCAGTGGACAGTGAGGTCATGGCTACCTGTTCAGAAAAAAAAAAAAAAAAAAAAAAAAAACTTCCCTCGTGTACCTTTTCCCACCACCAAACTCCTCTCTTGGACACAAGACACCGAACATCAAGCGCAATGAATGTTGTCCTTCCAGTTCTATAAAAATAAGCCTAACACAGG	5_prime_UTR_variant	MODIFIER	Prlhr	ENSMUSG00000045052	transcript	ENSMUST00000051277.3	protein_coding	ANN=TTCC|5_prime_UTR_variant|MODIFIER|Prlhr|ENSMUSG00000045052|transcript|ENSMUST00000051277.3|protein_coding|1/1|c.-41delG|||||41|
M00587:7:000000000-JW5DM:1:1117:12220:9272	2	0.000436446	Mus_musculus_chromosome_X	100	113	165	140430191	140430139	53	plus	minus	1	ACGCTGAACTTGTGGCCGTTTACGTCGCCGTCCAGCTCGACCAGGATGGGCACCACCCCGGTGAACAGCTCCTCGCCCTTGCTCACAGTGGTCTCAGTGGACAGTGAGGTCATGGCAACAAAAAAAAAAAAAAAAAAAAAAAAAAAAAAAAAAAAAAAAAAAAAA	intron_variant	MODIFIER	Frmpd3	ENSMUSG00000042425	transcript	ENSMUST00000208130.1	protein_coding	ANN=GGCA|intron_variant|MODIFIER|Frmpd3|ENSMUSG00000042425|transcript|ENSMUST00000208130.1|protein_coding|14/14|c.2264-360delT||||||
M00587:7:000000000-JW5DM:1:1102:11187:18762	2	0.000436446	Mus_musculus_chromosome_03	100	112	163	91758373	91758424	52	plus	plus	1	ACGCTGAACTTGTGGCCGTTTACGTCGCCGTCCAGCTCGACCAGGATGGGCACCACCCCGGTGAACAGCTCCTCGCCCTTGCTCACAGTGGTCTCAGTGGACAGTGAGCAAGGGCGAAAAAAAAAAAAAAAAAAAAAAAAAAAAAAAAAAAAAAAAAAAAAAAAAA	intergenic_region	MODIFIER	S100a7l2-Gm23697	ENSMUSG00000091175-ENSMUSG00000077085	intergenic_region	ENSMUSG00000091175-ENSMUSG00000077085		ANN=GGCG|intergenic_region|MODIFIER|S100a7l2-Gm23697|ENSMUSG00000091175-ENSMUSG00000077085|intergenic_region|ENSMUSG00000091175-ENSMUSG00000077085|||n.91758375delG||||||
M00587:7:000000000-JW5DM:1:2119:17265:15961	1	0.000218223	Mus_musculus_chromosome_17	98.3333	108	167	60834948	60834889	55	plus	minus	1	ACGCTGAACTTGTGGCCGTTTACGTCGCCGTCCAGCTCGACCAGGATGGGCACCACCCCGGTGAACAGCTCCTCGCCCTTGCTCACAGTGGTCTCAGTGGACAGTGAGGTCCTGGCAAAAAAAAAAAAAAAAAAAAAAAAAAAAAAAAAAAAAAAAAAAAAAAAAAA	intergenic_region	MODIFIER	Gm49856-Gm33890	ENSMUSG00000117288-ENSMUSG00000117036	intergenic_region	ENSMUSG00000117288-ENSMUSG00000117036		ANN=GTCC|intergenic_region|MODIFIER|Gm49856-Gm33890|ENSMUSG00000117288-ENSMUSG00000117036|intergenic_region|ENSMUSG00000117288-ENSMUSG00000117036|||n.60834949delG||||||
M00587:7:000000000-JW5DM:1:2114:10429:19362	1	0.000218223	Mus_musculus_chromosome_X	100	117	169	146152838	146152890	53	plus	plus	1	ACGCTGAACTTGTGGCCGTTTACGTCGCCGTCCAGCTCGACCAGGATGGGCACCACCCCGGTGAACAGCTCCTCGCCCTTGCTCACAGTGGTCTCAGTGGACAGTGAGGTCATGGCAAAAAAAAAAAAAAAAAAAAAAAAAAAAAAAAAAAAAAAAAAAAAAAACGGCAGAAGGAAAAAAAAAAAAAA	intergenic_region	MODIFIER	Gm4918-Hmgb1-ps2	ENSMUSG00000083960-ENSMUSG00000081738	intergenic_region	ENSMUSG00000083960-ENSMUSG00000081738		ANN=AAAA|intergenic_region|MODIFIER|Gm4918-Hmgb1-ps2|ENSMUSG00000083960-ENSMUSG00000081738|intergenic_region|ENSMUSG00000083960-ENSMUSG00000081738|||n.146152842delA||||||
M00587:7:000000000-JW5DM:1:2112:13995:7250	1	0.000218223	Mus_musculus_chromosome_15	97.3856	117	269	13263051	13263203	133	plus	plus	1	ACGCTGAACTTGTGGCCGTTTACGTCGCCGTCCAGCTCGACCAGGATGCTCTCATCCTCCTGGACCCCGAGCACACCACCTCTTCCAACTGTTCTCTTCTAGAAAGTAGAACATAACCCAAAACCTGGATCTGCTTATTTAGACCCCTGGAGGTCATGTATGTAGTTCTTACCAACTTCTCTACGGCTGCCATTTCTCCTCTGGTCGGAATTTAGATGGGAGAGGGTCTGGTTAACCTTTTCATTTTTTCTAAAGATATAATTTTTGCCAAAAAAAAAAAAAAAAAAAAAAAAAGTGCATG	intergenic_region	MODIFIER	Cdh6-Gm8238	ENSMUSG00000039385-ENSMUSG00000115347	intergenic_region	ENSMUSG00000039385-ENSMUSG00000115347		ANN=CCAA|intergenic_region|MODIFIER|Cdh6-Gm8238|ENSMUSG00000039385-ENSMUSG00000115347|intergenic_region|ENSMUSG00000039385-ENSMUSG00000115347|||n.13263053delC||||||
M00587:7:000000000-JW5DM:1:2104:8535:7339	1	0.000218223	Mus_musculus_chromosome_01	100	89	140	122966205	122966256	52	plus	plus	1	ACGCTGAACTTGTGGCCGTTTACGTCGCCGTCCAGCTCGACCAGGATGGGCACCACCCCGGTGAACAGCTCCTCGCCCTTGCTCACAGTGGTCACAAAAAAAAAAAAAAAAAAAAAAAAAAAAAAAAAAAAAAAAAAAAAAAA	intergenic_region	MODIFIER	Gm37970-Gm8403	ENSMUSG00000104180-ENSMUSG00000100762	intergenic_region	ENSMUSG00000104180-ENSMUSG00000100762		ANN=GGTC|intergenic_region|MODIFIER|Gm37970-Gm8403|ENSMUSG00000104180-ENSMUSG00000100762|intergenic_region|ENSMUSG00000104180-ENSMUSG00000100762|||n.122966205delT||||||
M00587:7:000000000-JW5DM:1:2104:19790:20163	1	0.000218223	Mus_musculus_chromosome_03	100	72	122	47960043	47959993	51	plus	minus	1	ACGCTGAACTTGTGGCCGTTTACGTCGCCGTCCAGCTCGACCAGGATGGGCACCACCCCGGTGAACAGCTCCTCGCAAAAAAAAAAAAAAAAAAAAAAAAAAAAAAAAAAAAAAAAAAAAAA	intergenic_region	MODIFIER	Gm2229-Gm7977	ENSMUSG00000103798-ENSMUSG00000103257	intergenic_region	ENSMUSG00000103798-ENSMUSG00000103257		ANN=TCGC|intergenic_region|MODIFIER|Gm2229-Gm7977|ENSMUSG00000103798-ENSMUSG00000103257|intergenic_region|ENSMUSG00000103798-ENSMUSG00000103257|||n.47960043delC||||||
M00587:7:000000000-JW5DM:1:1109:20842:17018	1	0.000218223	Mus_musculus_chromosome_X	100	104	156	67642696	67642644	53	plus	minus	1	ACGCTGAACTTGTGGCCGTTTACGTCGCCGTCCAGCTCGACCAGGATGGGCACCACCCCGGTGAACAGCTCCTCGCCCTTGCTCACAGTGGTCTCAGTGGACAGTGAGCAAAAAAAAAAAAAAAAAAAAAAAAAAAAAAAAAAAAAAAAAAAAAAA	intergenic_region	MODIFIER	Gm26276-Gm14687	ENSMUSG00000087724-ENSMUSG00000083010	intergenic_region	ENSMUSG00000087724-ENSMUSG00000083010		ANN=TGAG|intergenic_region|MODIFIER|Gm26276-Gm14687|ENSMUSG00000087724-ENSMUSG00000083010|intergenic_region|ENSMUSG00000087724-ENSMUSG00000083010|||n.67642696delG||||||
M00587:7:000000000-JW5DM:1:1106:28161:11616	1	0.000218223	Mus_musculus_chromosome_10	100	66	120	65538506	65538560	55	plus	plus	1	ACGCTGAACTTGTGGCCGTTTACGTCGCCGTCCAGCTCGACCAGGATGGGCACCACCCCGGTGAACAGCTCCAAAAAAAAAAAAAAAAAAAAAAAAAAAAAAAAAAAAAAAAAAAAAAAA	intergenic_region	MODIFIER	Gm4796-Gm19116	ENSMUSG00000112341-ENSMUSG00000112720	intergenic_region	ENSMUSG00000112341-ENSMUSG00000112720		ANN=AGCT|intergenic_region|MODIFIER|Gm4796-Gm19116|ENSMUSG00000112341-ENSMUSG00000112720|intergenic_region|ENSMUSG00000112341-ENSMUSG00000112720|||n.65538506delC||||||
M00587:7:000000000-JW5DM:1:1106:14273:13656	1	0.000218223	Mus_musculus_chromosome_04	100	32	82	74515448	74515498	51	plus	plus	1	ACGCTGAACTTGTGGCCGTTTACGTCGCCGTCCAGCTCAAAAAAAAAAAAAAAAAAAAAAAAAAAAAAAAAAAAAAAAAAAAAAAA	intergenic_region	MODIFIER	Kdm4c-Gm26379	ENSMUSG00000028397-ENSMUSG00000099334	intergenic_region	ENSMUSG00000028397-ENSMUSG00000099334		ANN=CAGC|intergenic_region|MODIFIER|Kdm4c-Gm26379|ENSMUSG00000028397-ENSMUSG00000099334|intergenic_region|ENSMUSG00000028397-ENSMUSG00000099334|||n.74515449delC||||||
M00587:7:000000000-JW5DM:1:1101:20647:1193	2	0.000436446	Mus_musculus_chromosome_19	98.0769	197	300	60468210	60468313	94	plus	plus	1	ACGCTGAACTTGTGGCCGTTTACGTCGCCGTCCAGCTCGACCAGGATGGGCACCACCCCGGTGAACAGCTCCTCGCCCTTGCTCACAGTGGTCTCNGNGNACAGTGAGGTCATGGCTACCTGTTCAAANNNANNNAAAGTTGTCACTTTCCATCTTCCNNCGTGNNCNNTTTNNCANCACCCAACTCCTCTCNNNNACACAAGNCCCAGAACATCAAGCGCAATGAATGTTGNCCTTCCAGTTCTATAAAAATAAGCCTAACACAGGTTCTTTAAACAGCTCCTATTCGTGGATAGCTCTN	5_prime_UTR_variant	MODIFIER	Prlhr	ENSMUSG00000045052	transcript	ENSMUST00000051277.3	protein_coding	ANN=CACA|5_prime_UTR_variant|MODIFIER|Prlhr|ENSMUSG00000045052|transcript|ENSMUST00000051277.3|protein_coding|1/1|c.-84delT|||||84|
M00587:7:000000000-JW5DM:1:1101:19513:12033	1	0.000218223	Mus_musculus_chromosome_09	100	80	130	51534584	51534634	51	plus	plus	1	ACGCTGAACTTGTGGCCGATTACGTCGCCGTCCAGCTCGACCAGGATGGGCACCACCCCGGTGAACAGCTCCTCGCCCTTGCTCACCAAAAAAAAAAAAAAAAAAAAAAAAAAAAAAAAAAAAAAAAAAA	intergenic_region	MODIFIER	1810046K07Rik-Gm47854	ENSMUSG00000036027-ENSMUSG00000078308	intergenic_region	ENSMUSG00000036027-ENSMUSG00000078308		ANN=GCTC|intergenic_region|MODIFIER|1810046K07Rik-Gm47854|ENSMUSG00000036027-ENSMUSG00000078308|intergenic_region|ENSMUSG00000036027-ENSMUSG00000078308|||n.51534584delT||||||

## Sheet: Prlhr-Vn-F1-6_mapping_annot
#Representative_read_name	No.of_reads	%of_reads	reference_acc.	%_identity	query_start	query_end	reference_start	reference_end	score	query_strand	reference_strand	num_placements	Representative_read_sequence	type	impact	Gene_ID	ENSG_ID	location	ENST_ID	location_type	INFO
M00587:7:000000000-JW5DM:1:1101:14124:14940	309352	99.7993	Mus_musculus_chromosome_19	100	86	301	60468099	60468314	216	plus	plus	1	ACGCTGAACTTGTGGCCGTTTACGTCGCCGTCCAGCTCGACCAGGATGGGCACCACCCCGGTGAACAGCTCCTCGCCCTTGCTCACAGTGGTCTCAGTGGACAGTGAGGTCATGGCTACCTGTTCAAAGGTAATCAAAGTTGTCACTTTCCATCTTCCCTCGTGTACCTTTTCCCACCACCCAACTCCTCTCTTGGACACAAGACCCAGAACATCAAGCGCAATGAATGTTGTCCTTCCAGTTCTATAAAAATAAGCCTAACACAGGTTCTTTAAACAGCTCCTATTCGTGGATAGCTCTC	frameshift_variant	HIGH	Prlhr	ENSMUSG00000045052	transcript	ENSMUST00000051277.3	protein_coding	ANN=AGTG|frameshift_variant|HIGH|Prlhr|ENSMUSG00000045052|transcript|ENSMUST00000051277.3|protein_coding|1/1|c.28delG|p.Gly10fs|206/1573|28/1113|10/370||
M00587:7:000000000-JW5DM:1:1101:5903:9678	194	0.0625859	Mus_musculus_chromosome_19	99.3865	138	300	60468199	60467976	142	plus	minus	1	ACGCTGAACTTGTGGCCGTTTACGTCGCCGTCCAGCTAAAAAAAAAAAAACAAAAAAACGGTGCACAGCTCCTCGCCCTTGCTCACAGTGGTCTCAGTGGACAGTGAGGTCATGGCTACCTGTTCACAGGTAATCAAAGTTGGGTGGTGGGAAAAGGTACACGAGGGAAGATGGAAAGTGACCCCGATTTGTCTTCTGGGCTGTTGCCAGCTAGCTCGACTCCAGCCAACCAGAGCGCAGAGGCCTCGGAGGGCAACCTGTCTGCAACGGTTCCCCGCGCTGCAGCAGTCACGCCGTTCCC	5_prime_UTR_variant	MODIFIER	Prlhr	ENSMUSG00000045052	transcript	ENSMUST00000051277.3	protein_coding	ANN=GTTG|5_prime_UTR_variant|MODIFIER|Prlhr|ENSMUSG00000045052|transcript|ENSMUST00000051277.3|protein_coding|1/1|c.-73delT|||||73|
M00587:7:000000000-JW5DM:1:1101:21497:5300	36	0.0116139	Mus_musculus_chromosome_10	100	66	121	65538506	65538561	56	plus	plus	1	ACGCTGAACTTGTGGCCGTTTACGTCGCCGTCCAGCTCGACCAGGATGGGCACCACCCCGGTGAACAGCTCCAAAAAAAAAAAAAAAAAAAAAAAAAAAAAAAAAAAAAAAAAAAAAAAAAAAAA	intergenic_region	MODIFIER	Gm4796-Gm19116	ENSMUSG00000112341-ENSMUSG00000112720	intergenic_region	ENSMUSG00000112341-ENSMUSG00000112720		ANN=AGCT|intergenic_region|MODIFIER|Gm4796-Gm19116|ENSMUSG00000112341-ENSMUSG00000112720|intergenic_region|ENSMUSG00000112341-ENSMUSG00000112720|||n.65538506delC||||||
M00587:7:000000000-JW5DM:1:2118:6108:19194	29	0.00935562	Mus_musculus_chromosome_04	100	65	115	74515448	74515498	51	plus	plus	1	ACGCTGAACTTGTGGCCGTTTACGTCGCCGTCCAGCTCGACCAGGATGGGCACCACCCCGGTGTCCAGCTCAAAAAAAAAAAAAAAAAAAAAAAAAAAAAAAAAAAAAAAAAAAAAAAA	intergenic_region	MODIFIER	Kdm4c-Gm26379	ENSMUSG00000028397-ENSMUSG00000099334	intergenic_region	ENSMUSG00000028397-ENSMUSG00000099334		ANN=CAGC|intergenic_region|MODIFIER|Kdm4c-Gm26379|ENSMUSG00000028397-ENSMUSG00000099334|intergenic_region|ENSMUSG00000028397-ENSMUSG00000099334|||n.74515449delC||||||
M00587:7:000000000-JW5DM:1:2113:5997:18049	171	0.0551659	Mus_musculus_chromosome_19	98.4375	110	301	60468123	60468314	177	plus	plus	1	ACGCTGAACTTGTGGCCGTTTACGTCGCCGTCCAGCTCGACCAGGATGGGCACCACCCCGGTGAACAGCTCCTCGCCCTTGCTCACAATAGAAAAAATAAAAAAAAAAATCATGGCTACCTGTTCACAGGTAATCAAAGATGTCACTTTCCATCTTCCCTCGTGTACCTTTTCCCACCACCCCACTCCTCTCTTGGACACAAGACCCAGAACATCAAGCGCAATGAATGTTGTCCTTCCAGTTCTATAAAAATAAGCCTAACACAGGTTCTTTAAACAGCTCCTATTCGTGGATAGCTCTC	frameshift_variant	HIGH	Prlhr	ENSMUSG00000045052	transcript	ENSMUST00000051277.3	protein_coding	ANN=CATG|frameshift_variant|HIGH|Prlhr|ENSMUSG00000045052|transcript|ENSMUST00000051277.3|protein_coding|1/1|c.4delA|p.Thr2fs|182/1573|4/1113|2/370||
M00587:7:000000000-JW5DM:1:1109:21661:23158	23	0.00741998	Mus_musculus_chromosome_19	100	94	301	60468069	60467862	208	plus	minus	1	ACGCTGAACTTGTGGCCGTTTACGTCGCCGTCCAGCTCGACCAGGATGGGCACCACCCCGGTGAACAGCTCCTCGCCCTTGCTCACAGTGGTCCCAGCTAGCTCGACTCCAGCCAACCAGAGCGCAGAGGCCTCGGAGGGCAACCTGTCTGCAACGGTTCCCCGAGCTGCAGCAGTCACGCCGTTCCAGAGCCTGCAGCTGGTGCACCAGCTGAAGGGGTTGATCGTGATGCTGTACAGCATCGTGGTGGTCGTGGGTCTGGTGGGCAACTGCCTGCTTGTGCTGGTGATCGCGCGCGTGC	frameshift_variant	HIGH	Prlhr	ENSMUSG00000045052	transcript	ENSMUST00000051277.3	protein_coding	ANN=CAGC|frameshift_variant|HIGH|Prlhr|ENSMUSG00000045052|transcript|ENSMUST00000051277.3|protein_coding|1/1|c.57delG|p.Leu19fs|235/1573|57/1113|19/370||
M00587:7:000000000-JW5DM:1:1102:27903:8906	16	0.00516172	Mus_musculus_chromosome_X	100	76	126	8092741	8092791	51	plus	plus	1	ACGCTGAACTTGTGGCCGTTTACGTCGCCGTCCAGCTCGACCAGGATGGGCACCACCCCGGTGAACAGCTCCTCGCCCTTGCTCAAAAAAAAAAAAAAAAAAAAAAAAAAAAAAAAAAAAAAAAAAAAAAAAAAAA	intergenic_region	MODIFIER	Was-Gm6787	ENSMUSG00000031165-ENSMUSG00000086404	intergenic_region	ENSMUSG00000031165-ENSMUSG00000086404		ANN=CCTT|intergenic_region|MODIFIER|Was-Gm6787|ENSMUSG00000031165-ENSMUSG00000086404|intergenic_region|ENSMUSG00000031165-ENSMUSG00000086404|||n.8092743delC||||||
M00587:7:000000000-JW5DM:1:1116:13982:16434	12	0.00387129	Mus_musculus_chromosome_Y	100	57	115	15022329	15022271	59	plus	minus	1	ACGCTGAACTTGTGGCCGTTTACGTCGCCGTCCAGCTCGACCAGGATGGGCACCACCCCGGAAAAAAAAAAAAAAAAAAAAAAAAAAAAAAAAAAAAAAAAAAAAAAAAAAAAAAA	intergenic_region	MODIFIER	Gm37044-Gm31511	ENSMUSG00000102366-ENSMUSG00000103909	intergenic_region	ENSMUSG00000102366-ENSMUSG00000103909		ANN=CCGG|intergenic_region|MODIFIER|Gm37044-Gm31511|ENSMUSG00000102366-ENSMUSG00000103909|intergenic_region|ENSMUSG00000102366-ENSMUSG00000103909|||n.15022331delC||||||
M00587:7:000000000-JW5DM:1:1116:20023:19721	57	0.0183886	Mus_musculus_chromosome_19	98.7421	143	301	60468156	60468314	149	plus	plus	1	ACGCTGAACTTGTGGCCGTTTACGTCGCCGTCCAGCTCGACCAGGATGGGCACCACCCCGGTGAACAGCTCCTCGCCCTTGCTCACAGTGGTCTCAGTGGACAGTGAGGTCATGGGAAAAAAAAAAAAAAAAAAAAAAAATATCACTTTCCATCTTCCCTCGTGTACCTTTTCCCACCACCCAACTCCTCTCTTGGACACAAGACCCAGAACATCAAGCGCAATGAATGTTGTCCTTCCAGGTCTATAACAATAAGCCTAACACAGGTTCTTTAAACAGCTCCTATTCGTGGATAGCTCTC	5_prime_UTR_variant	MODIFIER	Prlhr	ENSMUSG00000045052	transcript	ENSMUST00000051277.3	protein_coding	ANN=CACT|5_prime_UTR_variant|MODIFIER|Prlhr|ENSMUSG00000045052|transcript|ENSMUST00000051277.3|protein_coding|1/1|c.-30delA|||||30|
M00587:7:000000000-JW5DM:1:1113:19081:12069	39	0.0125817	Mus_musculus_chromosome_19	98.8304	131	301	60468144	60468314	161	plus	plus	1	ACGCTGAACTTGTGGCCGTTTACGTCGCCGTCCAGCTCGACCAGGATGGGCACCACCCCGGTGAACAGCTCCTCGCCCTTGCTCACAGTGGTCTCAGTGGACAGTGAGGTCAAAAATAAAAAAACAAAAATAATCAAAGTTGTCACTTTCCATCTTCCCTCGTGTACCTTTTCCCACCACCCAACTCCTCTCTTTGACACAAGACCCAGAACATCAAGCGCAATGAATGTTGTCCTTCCAGTTCTATAAAAATAAGCCTAACACAGGTTCTTTAAACAGCTCCTAGTCGTGGATAGCTCTC	5_prime_UTR_variant	MODIFIER	Prlhr	ENSMUSG00000045052	transcript	ENSMUST00000051277.3	protein_coding	ANN=AATC|5_prime_UTR_variant|MODIFIER|Prlhr|ENSMUSG00000045052|transcript|ENSMUST00000051277.3|protein_coding|1/1|c.-18delA|||||18|
M00587:7:000000000-JW5DM:1:1104:18655:5798	9	0.00290347	Mus_musculus_chromosome_03	100	72	125	47960043	47959990	54	plus	minus	1	ACGCTGAACTTGTGGCCGTTTACGTCGCCGTCCAGCTCGACCAGGATGGGCACCACCCCGGTGAACAGCTCCTCGCAAAAAAAAAAAAAAAAAAAAAAAAAAAAAAAAAAAAAAAAAAAAAAAAAAAAAAAAAAAAA	intergenic_region	MODIFIER	Gm2229-Gm7977	ENSMUSG00000103798-ENSMUSG00000103257	intergenic_region	ENSMUSG00000103798-ENSMUSG00000103257		ANN=TCGC|intergenic_region|MODIFIER|Gm2229-Gm7977|ENSMUSG00000103798-ENSMUSG00000103257|intergenic_region|ENSMUSG00000103798-ENSMUSG00000103257|||n.47960043delC||||||
M00587:7:000000000-JW5DM:1:1103:4740:16908	8	0.00258086	Mus_musculus_chromosome_X	100	80	130	63137217	63137167	51	plus	minus	1	ACGCTGAACTTGTGGCCGTTTACGTCGCCGTCCAGCTCGACCAGGATGGGCACCACCCCGGTGAACAGCTCCTCGCCCTTGCTCACAGAAAAAAAAAAAAAAAAAAAAAAAAAAAAAAAAAAAAAAAAAAAA	intergenic_region	MODIFIER	Gm6754-Gm14659	ENSMUSG00000082965-ENSMUSG00000081269	intergenic_region	ENSMUSG00000082965-ENSMUSG00000081269		ANN=GCTC|intergenic_region|MODIFIER|Gm6754-Gm14659|ENSMUSG00000082965-ENSMUSG00000081269|intergenic_region|ENSMUSG00000082965-ENSMUSG00000081269|||n.63137217delT||||||
M00587:7:000000000-JW5DM:1:2111:28190:7572	7	0.00225825	Mus_musculus_chromosome_19	97.7528	98	186	60468111	60468199	79	plus	plus	1	ACGCTGAACTTGTGGCCGTTTACGTCGCCGTCCAGCTCGACCAGGATGGGCACCACCCCGGTGAACAGCTCCTCGCCCTTACTAACAGTAATATCACTGGACAGTGAGGTCATGGCTAACTGTTCAAAGGTAATCAAAGTTGTCACTTTCCATCTTCCCTCGTGTACCTTTTCCCCCCACCCAACTATCAGATCGGAAGAGCAAA	frameshift_variant	HIGH	Prlhr	ENSMUSG00000045052	transcript	ENSMUST00000051277.3	protein_coding	ANN=GGAC|frameshift_variant|HIGH|Prlhr|ENSMUSG00000045052|transcript|ENSMUST00000051277.3|protein_coding|1/1|c.16delA|p.Thr6fs|194/1573|16/1113|6/370||
M00587:7:000000000-JW5DM:1:2114:18444:22550	2	0.000645215	Mus_musculus_chromosome_X	96.5812	146	262	23104407	23104523	97	plus	plus	1	ACGCTGAACTTGTGGCCGTTTACGTCGCCGTCCAGCTCGACCAGGATGGGCACCACCCCGGTGAACAGCTCCTCGCCCTTGCTCACAGTGGTCTCAGTGGACAGTGAGGTCATGGCTACCTGTTCAAAGGTAATCAAAGTTGTCAATGGCCTAGTTGGCCATCACTGGAAAGAGAGGCCCATTGGACATGCAAACTTTATATGCCCCAGTACAGGGGAATGCCAGGGCCAAAAATTGGGAATGGGTGGGTAGGGAAGTGGCAAAAAAAAAAAAAAAAAAAAATACTGCTAGACTGACCGG	intergenic_region	MODIFIER	Gm26131-Klhl13	ENSMUSG00000064659-ENSMUSG00000036782	intergenic_region	ENSMUSG00000064659-ENSMUSG00000036782		ANN=TGGC|intergenic_region|MODIFIER|Gm26131-Klhl13|ENSMUSG00000064659-ENSMUSG00000036782|intergenic_region|ENSMUSG00000064659-ENSMUSG00000036782|||n.23104407delA||||||
M00587:7:000000000-JW5DM:1:1118:10940:22201	2	0.000645215	Mus_musculus_chromosome_01	100	89	140	122966205	122966256	52	plus	plus	1	ACGCTGAACTTGTGGCCGTTTTCGTCGCCGTCCAGCTCGACCAGGATGGGCACCACCCCGGTGAACAGCTCCTCGCCCTTGCTCACAGTGGTCACAAAAAAAAAAAAAAAAAAAAAAAAAAAAAAAAAAAAAAAAAAAAA	intergenic_region	MODIFIER	Gm37970-Gm8403	ENSMUSG00000104180-ENSMUSG00000100762	intergenic_region	ENSMUSG00000104180-ENSMUSG00000100762		ANN=GGTC|intergenic_region|MODIFIER|Gm37970-Gm8403|ENSMUSG00000104180-ENSMUSG00000100762|intergenic_region|ENSMUSG00000104180-ENSMUSG00000100762|||n.122966205delT||||||
M00587:7:000000000-JW5DM:1:1117:12482:6125	2	0.000645215	Mus_musculus_chromosome_18	100	114	166	57464621	57464569	53	plus	minus	1	ACGCTGAACTTGTGGCCGTTTACGTCGCCGTCCAGCTCGACCAGGATGGGCACCACCCCGGTGAACAGCTCCTCGCCCTTGCTCACAGTGGTCTCAGTGGACAGTGAGGTCATGGCTACCAAAAAAAAAAAAAAAAAAAAAAAAAAAAAAAAAAAAAAAAAAAAAAAAAAA	intron_variant	MODIFIER	4930511M06Rik	ENSMUSG00000086607	transcript	ENSMUST00000130696.7	pseudogene	ANN=GCTA|intron_variant|MODIFIER|4930511M06Rik|ENSMUSG00000086607|transcript|ENSMUST00000130696.7|pseudogene|2/3|n.193-29641delC||||||
M00587:7:000000000-JW5DM:1:1104:21039:12300	2	0.000645215	Mus_musculus_chromosome_05	100	49	102	70088292	70088239	54	plus	minus	1	ACGCTGAACTTGTGGCCGTTTACGTCGCCGTCCAGCTCGACCAGGATGGGCACCAAAAAAAAAAAAAAAAAAAAAAAAAAAAAAAAAAAAAAAAAAAAAAAA	intergenic_region	MODIFIER	Gm43139-Gm23067	ENSMUSG00000106284-ENSMUSG00000088863	intergenic_region	ENSMUSG00000106284-ENSMUSG00000088863		ANN=GCAC|intergenic_region|MODIFIER|Gm43139-Gm23067|ENSMUSG00000106284-ENSMUSG00000088863|intergenic_region|ENSMUSG00000106284-ENSMUSG00000088863|||n.70088293delG||||||
M00587:7:000000000-JW5DM:1:2116:4582:13113	3	0.000967823	Mus_musculus_chromosome_19	100	152	295	60468185	60467981	128	plus	minus	1	ACGCTGAACTTGTGGCCGTTTACGTCGCCGTCCAGCTCGACCAGGATGGGCACCCCCCCGGTGAACAGCTCCTCGCCCTTGCTCACAGTGGTCTCAGTGGACAGTGAGGTCATGGCTACCTGTTCAAAGGTAATAAAAAAAAGAAAAAGGAAAAAGGTACACGAGGGAAGATGGAAAGTGACCCCGATTTGTCTTCTGGGCTGTTGCCAGCTAGCTCGACTCCAGCCAACCAGAGCGCAGAGGCCTCGGAGGGCAACCTGTCTGCAACGGTTCCCCGAGCTGCAGCAGTCACGCCAAAAA	5_prime_UTR_variant	MODIFIER	Prlhr	ENSMUSG00000045052	transcript	ENSMUST00000051277.3	protein_coding	ANN=AAAG|5_prime_UTR_variant|MODIFIER|Prlhr|ENSMUSG00000045052|transcript|ENSMUST00000051277.3|protein_coding|1/1|c.-62delT|||||62|
M00587:7:000000000-JW5DM:1:2107:6404:18775	1	0.000322608	Mus_musculus_chromosome_04	94.7368	92	163	28454336	28454411	56	plus	plus	1	ACGCTGAACTTGTGGCCGTTTACGTCGCCGTCCAGCTCGACCAGGATGGGCACCACCCCGGTGAACAGCTCCTCGCCCTTGCTCACAGTGGTCTCAGTAAAAAAAAAAAAAAAAAAAAAAAAAAAAAAAAAAAAAAAAAAAAAAAAAAAAAAAAAAAAAAAAAAAC	intergenic_region	MODIFIER	Gm25378-Gm11908	ENSMUSG00000077521-ENSMUSG00000082359	intergenic_region	ENSMUSG00000077521-ENSMUSG00000082359		ANN=CTCA|intergenic_region|MODIFIER|Gm25378-Gm11908|ENSMUSG00000077521-ENSMUSG00000082359|intergenic_region|ENSMUSG00000077521-ENSMUSG00000082359|||n.28454336delT||||||
M00587:7:000000000-JW5DM:1:2106:17226:6785	1	0.000322608	Mus_musculus_chromosome_18	100	56	113	9573102	9573159	58	plus	plus	1	ACGCTGAACTTGTGGCCGTTTACGTCGCCGTCCAGCTCGACCAGGATGGGCACCACCGGCAAAAAAAAAAAAAAAAAAAAAAAAAAAAAAAAAAAAAAAAAAAAAAAAAAAAAAAAAA	intergenic_region	MODIFIER	Gm46641-Gm22765	ENSMUSG00000117641-ENSMUSG00000088996	intergenic_region	ENSMUSG00000117641-ENSMUSG00000088996		ANN=CGGC|intergenic_region|MODIFIER|Gm46641-Gm22765|ENSMUSG00000117641-ENSMUSG00000088996|intergenic_region|ENSMUSG00000117641-ENSMUSG00000088996|||n.9573103delC||||||
M00587:7:000000000-JW5DM:1:2102:23445:3296	1	0.000322608	Mus_musculus_chromosome_14	90.6667	47	114	63821574	63821648	52	plus	plus	1	ACGCTGAACTTGTGGCCGTTTACGTCGCCGTCCAGCTCGACCAGGATGGGCACAAAAAAAAAAAAAAAAAAAAAAAAAAAAAAAAAAAAAAAAAAAAAAAAAAAAAAAAAAAAAAAA	intergenic_region	MODIFIER	Xkr6-Pinx1	ENSMUSG00000035067-ENSMUSG00000021958	intergenic_region	ENSMUSG00000035067-ENSMUSG00000021958		ANN=GGGC|intergenic_region|MODIFIER|Xkr6-Pinx1|ENSMUSG00000035067-ENSMUSG00000021958|intergenic_region|ENSMUSG00000035067-ENSMUSG00000021958|||n.63821574delT||||||
M00587:7:000000000-JW5DM:1:1118:28173:19087	1	0.000322608	Mus_musculus_chromosome_03	100	76	126	115423277	115423327	51	plus	plus	1	ACGCTGAACTTGTGGCCGTTTTCGTCGCCGTCCAGCTCGACCAGGATGGGCACCACCCCGGTGAACAGCTAAAAAAAAAAAAAAAAAAAAAAAAAAAAAAAAAAAAAAAAAAAAAAAAACGGGAGAAGGAAGAAAAAAAAAAAAAAAAAAAAAAAAAAAAAA	intergenic_region	MODIFIER	Gm22337-Gm25347	ENSMUSG00000088346-ENSMUSG00000080676	intergenic_region	ENSMUSG00000088346-ENSMUSG00000080676		ANN=AAAA|intergenic_region|MODIFIER|Gm22337-Gm25347|ENSMUSG00000088346-ENSMUSG00000080676|intergenic_region|ENSMUSG00000088346-ENSMUSG00000080676|||n.115423281delA||||||
M00587:7:000000000-JW5DM:1:1118:22455:6743	1	0.000322608	Mus_musculus_chromosome_09	100	80	131	51534584	51534635	52	plus	plus	1	ACGCTGAACTTGTGGCCGTTTACGTCGCCGTCCAGCTCGACCAGGATGGGCACCACCCCGGTGAACAGCTCCTCGCCCTTGCTCACCAAAAAAAAAAAAAAAAAAAAAAAAAAAAAAAAAAAAAAAAAAAA	intergenic_region	MODIFIER	1810046K07Rik-Gm47854	ENSMUSG00000036027-ENSMUSG00000078308	intergenic_region	ENSMUSG00000036027-ENSMUSG00000078308		ANN=GCTC|intergenic_region|MODIFIER|1810046K07Rik-Gm47854|ENSMUSG00000036027-ENSMUSG00000078308|intergenic_region|ENSMUSG00000036027-ENSMUSG00000078308|||n.51534584delT||||||
M00587:7:000000000-JW5DM:1:1117:27553:20365	1	0.000322608	Mus_musculus_chromosome_19	100	93	144	48809331	48809382	52	plus	plus	1	ACGCTGAACTTGTGGCCGTTTACGTCGCCGTCCAGCTCGACCAGGATGGGCACCACCCCGGTGAACAGCTCCTCGCCCTTGCTCACAAAAACAAAAAAAAAAAAAAAAAAAAAAAAAAAAAAAAAAAAAAAAAAAAAAGACGTCACTTTAAAAAAAAAAAAAAAAAAAAAAAAAA	intergenic_region	MODIFIER	Sorcs3-Gm50436	ENSMUSG00000063434-ENSMUSG00000117930	intergenic_region	ENSMUSG00000063434-ENSMUSG00000117930		ANN=AAAA|intergenic_region|MODIFIER|Sorcs3-Gm50436|ENSMUSG00000063434-ENSMUSG00000117930|intergenic_region|ENSMUSG00000063434-ENSMUSG00000117930|||n.48809335delA||||||
M00587:7:000000000-JW5DM:1:1115:23988:15377	1	0.000322608	Mus_musculus_chromosome_04	100	39	96	152413311	152413254	58	plus	minus	1	ACGCTGAACTTGTGGCCGTTTACGTCGCCGTCCAGCTCGACCAGGATGGGCACATGTCCTTAATCCCAGCACTTGGGAGTCAGAGGCAGGTGGATCAAAAAAAAAAAAAAAATACTGCTTGACTGACCTGCTGT	intron_variant	MODIFIER	Kcnab2	ENSMUSG00000028931	transcript	ENSMUST00000159840.7	protein_coding	ANN=ACCA|intron_variant|MODIFIER|Kcnab2|ENSMUSG00000028931|transcript|ENSMUST00000159840.7|protein_coding|2/14|c.78-451delC||||||;ACCA|intron_variant|MODIFIER|Kcnab2|ENSMUSG00000028931|transcript|ENSMUST00000160884.8|protein_coding|3/15|c.120-451delC||||||;ACCA|intron_variant|MODIFIER|Kcnab2|ENSMUSG00000028931|transcript|ENSMUST00000030768.9|protein_coding|2/14|c.78-451delC||||||;ACCA|intron_vari…
M00587:7:000000000-JW5DM:1:1115:14094:9094	1	0.000322608	Mus_musculus_chromosome_05	100	73	126	33818477	33818424	54	plus	minus	1	ACGCTGAACTTGTGGCCGTTTACGTCGCCGTCCAGCTCGACCAGGATGGGCACCACCCCGGTGAACAGCTCCTCGTCAAAAAAAAAAAAAAAAAAAAAAAAAAAAAAAAAAAAAAAAAAAAAAAAA	intergenic_region	MODIFIER	Letm1-Nsd2	ENSMUSG00000005299-ENSMUSG00000057406	intergenic_region	ENSMUSG00000005299-ENSMUSG00000057406		ANN=CGTC|intergenic_region|MODIFIER|Letm1-Nsd2|ENSMUSG00000005299-ENSMUSG00000057406|intergenic_region|ENSMUSG00000005299-ENSMUSG00000057406|||n.33818477delT||||||
M00587:7:000000000-JW5DM:1:1114:12561:20568	1	0.000322608	Mus_musculus_chromosome_01	100	36	86	53070393	53070343	51	plus	minus	1	ACGCTGAACTTGTGGCCGTTTACGTCGCCGTCCAGCTCGACAAAAAAAAAAAAAAAAAAAAAAAAAAAAAAAAAAAAAAAAAAAAA	intergenic_region	MODIFIER	Mstn-Gm24349	ENSMUSG00000026100-ENSMUSG00000089334	intergenic_region	ENSMUSG00000026100-ENSMUSG00000089334		ANN=TCGA|intergenic_region|MODIFIER|Mstn-Gm24349|ENSMUSG00000026100-ENSMUSG00000089334|intergenic_region|ENSMUSG00000026100-ENSMUSG00000089334|||n.53070393delC||||||
M00587:7:000000000-JW5DM:1:1107:14200:21798	1	0.000322608	Mus_musculus_chromosome_05	100	48	102	61771817	61771871	55	plus	plus	2	ACGCTGAACTTGTGGCCGTTTACGTCGCCGTCCAGCTCGACCAGGATGGGCTACAAAAAAAAAAAAAAAAAAAAAAAAAAAAAAAAAAAAAAAAAAAAAAAAAAAAAAA	intergenic_region	MODIFIER	Gm43384-G6pd2	ENSMUSG00000105573-ENSMUSG00000089992	intergenic_region	ENSMUSG00000105573-ENSMUSG00000089992		ANN=GGCT|intergenic_region|MODIFIER|Gm43384-G6pd2|ENSMUSG00000105573-ENSMUSG00000089992|intergenic_region|ENSMUSG00000105573-ENSMUSG00000089992|||n.61771819delG||||||

## Sheet: Prlhr-Vn-F2-30_mapping_annot
#Representative_read_name	No.of_reads	%of_reads	reference_acc.	%_identity	query_start	query_end	reference_start	reference_end	score	query_strand	reference_strand	num_placements	Representative_read_sequence	type	impact	Gene_ID	ENSG_ID	location	ENST_ID	location_type	INFO
M00587:7:000000000-JW5DM:1:1101:10002:23729	443774	99.7972	Mus_musculus_chromosome_19	100	86	301	60468099	60468314	216	plus	plus	1	ACGCTGAACTTGTGGCCGTTTACGTCGCCGTCCAGCTCGACCAGGATGGGCACCACCCCGGTGAACAGCTCCACGCCCTTGCTCACAGTGGTCTCAGTGGACAGTGAGGTCATGGCTACCTGTTCAAAGGTAATCAAAGTTGTCACTTTCCATCTTCCCTCGTGTACCTTTTCCCACCACCCAACTCCTCTCTTGGACACAAGACCCAGAACATCAAGCGCAATGAATGTTGTCCTTCCAGTTCTATAAAAATAAGCCTAACACAGGTTCTTTAAACAGCTCCTATTCGTGGATAGCTCTC	frameshift_variant	HIGH	Prlhr	ENSMUSG00000045052	transcript	ENSMUST00000051277.3	protein_coding	ANN=AGTG|frameshift_variant|HIGH|Prlhr|ENSMUSG00000045052|transcript|ENSMUST00000051277.3|protein_coding|1/1|c.28delG|p.Gly10fs|206/1573|28/1113|10/370||
M00587:7:000000000-JW5DM:1:1103:7243:7271	94	0.021139	Mus_musculus_chromosome_19	99.3865	138	300	60468199	60467976	142	plus	minus	1	ACGCTGAACTTGTGGCCGTTTACGTCGCCGTCCAGCTCGACCAGGATGGGCACCACCCCGGTGAACAGCTCCTCGCCCTTGCTCACAGTGGTCTCAGTGGACAGTGAGGTCATGGCTACCTGTTCAAAGGTAATCAAAGTTGGGTGGTGGGAAAAGGTACACGAGGGAAGATGGAAAGTGACCCCGATTTGTCTTCTGGGCTGTTGCCAGCTAGCTCGACTCCAGCCAACCAGAGCGCAGAGGCCTCGGAGGGCAACCTGTCTGCAACGGTTCCCCGAGCTGTAGCAGTCACGCCGTTCCC	5_prime_UTR_variant	MODIFIER	Prlhr	ENSMUSG00000045052	transcript	ENSMUST00000051277.3	protein_coding	ANN=GTTG|5_prime_UTR_variant|MODIFIER|Prlhr|ENSMUSG00000045052|transcript|ENSMUST00000051277.3|protein_coding|1/1|c.-73delT|||||73|
M00587:7:000000000-JW5DM:1:1102:20393:6307	324	0.072862	Mus_musculus_chromosome_19	100	136	301	60468149	60468314	166	plus	plus	1	ACGCTGAACTTGTGGCCGTTTACGTCGCCGTCCAGCTCGACCAGGATGGGCACCACCCCGGTGAACAGCTCCTCGCCCTTGCTCACAGTGGTCTCAGTGGACAGTGAGGTAAAAACAAACAAAAAAAAAAAAAAAAAAGTTGTCACTTTCCATCTTCCCTCGTGTACCTTTTCCCACCACCCAACTCCTCTCTTGGACACAAGACCCAGAACATCAAGCGCAATGAATGTTGTCCTTCCAGTTCTATAAAAATAAGCCTAACACAGGTTCTTTAAACAGCTCCTATTCGTGGATAGCTCTC	5_prime_UTR_variant	MODIFIER	Prlhr	ENSMUSG00000045052	transcript	ENSMUST00000051277.3	protein_coding	ANN=AAGT|5_prime_UTR_variant|MODIFIER|Prlhr|ENSMUSG00000045052|transcript|ENSMUST00000051277.3|protein_coding|1/1|c.-25delT|||||25|
M00587:7:000000000-JW5DM:1:1105:6097:15550	316	0.071063	Mus_musculus_chromosome_19	97.8495	116	301	60468129	60468314	166	plus	plus	1	ACGCTGAACTTGTGGCCGTTTACGTCGCCGTCCAGCTCGACCAGGATGGGCACCACCCCGGTGAACAGCTCCTCGCCCTTACTCACAGTAAACAAAAAAAACAAAAAAAAAAAAACTACCTGTTCAAAGGTAATCAAAGTTGTAACTTTCCATCTTCCCTCGTGTACCTTTTCCCACCACCCAACTCCTCTCTTGGACACAAGACCAAAAACATCAAGCGCAATGAATGCTGTCCTTCCAGTTCTATAAAAATAAGCCTAACACAGGTTCTTTAAACAGCTCCTATTCGTGGATAGCTCTC	5_prime_UTR_variant	MODIFIER	Prlhr	ENSMUSG00000045052	transcript	ENSMUST00000051277.3	protein_coding	ANN=TACC|5_prime_UTR_variant|MODIFIER|Prlhr|ENSMUSG00000045052|transcript|ENSMUST00000051277.3|protein_coding|1/1|c.-3delG|||||3|
M00587:7:000000000-JW5DM:1:1102:14949:10610	74	0.0166413	Mus_musculus_chromosome_19	98.9848	105	301	60468118	60468314	187	plus	plus	1	ACGCTGAACTTGTGGCCGTTTACGTCGCCGTCCAGCTCGACCAGGATGGGCACCACCCCGGTGAACAGCTCCTCGCCCTTGCACACAGAGAAATCAGAAAACACTGAGGTCATGGCTACCTGTTCAAAGGTAATCAAAGCTGTCACTTTCCATCTTCCCTCGTGTACCTTTTCCCACCACCCAACTCCTCTCTTGGACACAAGACCCAGAACATCAAGCGCAATGAATGTTGTCCTTCCAGTTCTATAAAAATAAGCCTAACACAGGTTCTTTAAAAAGCTCCTATTCGTGGATAGCTCTC	frameshift_variant	HIGH	Prlhr	ENSMUSG00000045052	transcript	ENSMUST00000051277.3	protein_coding	ANN=GAGG|frameshift_variant|HIGH|Prlhr|ENSMUSG00000045052|transcript|ENSMUST00000051277.3|protein_coding|1/1|c.9delA|p.Leu4fs|187/1573|9/1113|3/370||
M00587:7:000000000-JW5DM:1:1118:6607:5032	48	0.0107944	Mus_musculus_chromosome_19	99.3464	149	301	60468162	60468314	148	plus	plus	1	ACGCTGAACTTGTGGCCGTTTTCGTCGCCGTCCAGCTCGACCAGGATGGGCACCACCCCGGTGAACAGCTCCTCGCCCTTGCTCACAGTGGTCTCAGTGGACAGTGAGGTCATGGCTACCTGTTCAAAAAAAAAAAAAAAAAACAAAATCCATCTTCCCTCGTGTACCTTTTCCCACCACCCAACTCCTCTCTTGGACACCAGACCCAGAACATCAAGCGCAATGAATGTTGTCCTTCCAGTTCTATAAAAATAAGCCTAACACAGGTTCTTTAAACAGCTCCTATTCGTGGATAGCTCTC	5_prime_UTR_variant	MODIFIER	Prlhr	ENSMUSG00000045052	transcript	ENSMUST00000051277.3	protein_coding	ANN=CCAT|5_prime_UTR_variant|MODIFIER|Prlhr|ENSMUSG00000045052|transcript|ENSMUST00000051277.3|protein_coding|1/1|c.-36delA|||||36|
M00587:7:000000000-JW5DM:1:1109:17278:15665	9	0.00202395	Mus_musculus_chromosome_19	100	167	301	60468381	60468247	135	plus	minus	1	ACGCTGAACTTGTGGCCGTTTACGTCGCCGTCCAGCTCGACCAGGATGGGCACCACCCCGGTGAACAGCTCCTCGCCCTTGCTCACAGTGGTCTCAGTGGACAGTGAGGTCATGGCTACCTGTTCAAAGGTAATCAAAGTTGTCACTTTCCATCTTCCCTCGTGTACCTTTTCCCGCCAGCCAAGCCTGCTCACAGGTAGGGCCAGCTCCCCGGTCTGCCTTCCGGGGACCGCGAGAGCTATCCACGAATAGGAGCTGTTTAAAGAACCTGTGTTAGGCTTATTTTTATAGAACTGGAAGG	intergenic_region	MODIFIER	Prlhr-Cacul1	ENSMUSG00000045052-ENSMUSG00000033417	intergenic_region	ENSMUSG00000045052-ENSMUSG00000033417		ANN=CTTT|intergenic_region|MODIFIER|Prlhr-Cacul1|ENSMUSG00000045052-ENSMUSG00000033417|intergenic_region|ENSMUSG00000045052-ENSMUSG00000033417|||n.60468382delC||||||
M00587:7:000000000-JW5DM:1:1109:17515:19524	5	0.00112441	Mus_musculus_chromosome_18	100	114	166	57464621	57464569	53	plus	minus	1	ACGCTGAACTTGTGGCCGTTTACGTCGCCGTCCAGCTCGACCAGGATGGGCACCACCCCGGTGAACAGCTCCTCGCCCTTGCTCACAGTGGTCTCAGTGGACAGTGAGGTCATGGCTACCAAAAAAAAAAAAAAAAAAAAAAAAAAAAAAAAAAAAAAAAAAAAAAAAAC	intron_variant	MODIFIER	4930511M06Rik	ENSMUSG00000086607	transcript	ENSMUST00000130696.7	pseudogene	ANN=GCTA|intron_variant|MODIFIER|4930511M06Rik|ENSMUSG00000086607|transcript|ENSMUST00000130696.7|pseudogene|2/3|n.193-29641delC||||||
M00587:7:000000000-JW5DM:1:1113:11242:9021	4	0.000899531	Mus_musculus_chromosome_19	100	97	152	60468739	60468794	56	plus	plus	1	ACGCTGAACTTGTGGCCGTTTACGTCGCCGTCCAGCTCGACCAGGATGGGCACCACCCCGGTGAACAGCTCCTCGCCCTTGCTCACAGTGGTCTCAGGGATGACAGAGGAGGTGCGGGAAGCGCCAATTTGTGATGTCCACCAGGTGTAGTCAAAAAAAAAAAAAAAAAAAAAAAA	intergenic_region	MODIFIER	Prlhr-Cacul1	ENSMUSG00000045052-ENSMUSG00000033417	intergenic_region	ENSMUSG00000045052-ENSMUSG00000033417		ANN=GGAT|intergenic_region|MODIFIER|Prlhr-Cacul1|ENSMUSG00000045052-ENSMUSG00000033417|intergenic_region|ENSMUSG00000045052-ENSMUSG00000033417|||n.60468741delG||||||
M00587:7:000000000-JW5DM:1:2119:12892:10983	15	0.00337324	Mus_musculus_chromosome_19	100	152	300	60468185	60467976	133	plus	minus	1	ACGCTGAACTTGTGGCCGTTTACGTCGCCGTCCAGCTCGACCAGGATGGGCACCACCCCGGTGAACAGCTCCTCGCCCTTGCTCACAGTGGTCTCAGTGGACAGTGAGGTCATGGCTACCTGTTCAAAGAAAAAAAAAAAAAAAAAAAAAAAAAAGGTACACGAGGGAAGATGGAAAGTGACCCCGATTTGTCTTCTGGGCTGTTGCCAGCTAGCTCGACTCCAGCCAACCAGAGCGCAGAGGCCTCGGAGGGCAACCTGTCTGCAACGGTTCCCCGAGCTGCAGCAGTCACGCCGTTCCC	5_prime_UTR_variant	MODIFIER	Prlhr	ENSMUSG00000045052	transcript	ENSMUST00000051277.3	protein_coding	ANN=AAAG|5_prime_UTR_variant|MODIFIER|Prlhr|ENSMUSG00000045052|transcript|ENSMUST00000051277.3|protein_coding|1/1|c.-62delT|||||62|
M00587:7:000000000-JW5DM:1:2101:20542:17069	2	0.000449766	Mus_musculus_chromosome_19	100	64	301	60468288	60468525	238	plus	plus	1	ACGCTGAACTTGTGGCCGTTTACGTCGCCGTCCAGCTCGACCAGGATGGGCACCACCCCGGTGAACAGCTCCTATTCGTGGATAGCTCTCGCGGTCCCCGGAAGGCAGACCGGGGAGCTGGCCCTACCTGTGAGCAGGCTTGGCTGGCGGGAAAAGGCTCTCAAAGGCGGGAGCAGACCGCCTGCTGTTCCTCAGGGGTCCTCAGCCAACAATGGACGCTCGCTCGGGTTGCTCTCTTCTACTAACGGATTCAGTAGTTCCCAGTGGGTCAGCAGCTTGTGAGGGGTCTGGGAGCTCCTCC	5_prime_UTR_variant	MODIFIER	Prlhr	ENSMUSG00000045052	transcript	ENSMUST00000051277.3	protein_coding	ANN=ACAG|5_prime_UTR_variant|MODIFIER|Prlhr|ENSMUSG00000045052|transcript|ENSMUST00000051277.3|protein_coding|1/1|c.-163delT|||||163|
M00587:7:000000000-JW5DM:1:1109:17105:3830	2	0.000449766	Mus_musculus_chromosome_04	100	32	82	74515448	74515498	51	plus	plus	1	ACGCTGAACTTGTGGCCGTTTACGTCGCCGTCCAGCTCAAAAAAAAAAAAAAAAAAAAAAAAAAAAAAAAAAAAAAAAAAAA	intergenic_region	MODIFIER	Kdm4c-Gm26379	ENSMUSG00000028397-ENSMUSG00000099334	intergenic_region	ENSMUSG00000028397-ENSMUSG00000099334		ANN=CAGC|intergenic_region|MODIFIER|Kdm4c-Gm26379|ENSMUSG00000028397-ENSMUSG00000099334|intergenic_region|ENSMUSG00000028397-ENSMUSG00000099334|||n.74515449delC||||||
M00587:7:000000000-JW5DM:1:1103:18536:21021	2	0.000449766	Mus_musculus_chromosome_09	100	81	150	72934449	72934380	70	plus	minus	1	ACGCTGAACTTGTGGCCGTTTACGTCGCCGTCCAGCTCGACCAGGATGGGCACCACCCCGGTGAACAGCTCCTCGCCCTTGCTCACAGTGGTCTACAACTCCAATTCCAGGGAGTTTGACACCCTCAAACATACATACATGCAGGCAAAAAAAAAAAAAAAAAAAAAAA	intron_variant	MODIFIER	Pygo1	ENSMUSG00000034910	transcript	ENSMUST00000038489.5	protein_coding	ANN=CTCA|intron_variant|MODIFIER|Pygo1|ENSMUSG00000034910|transcript|ENSMUST00000038489.5|protein_coding|1/2|c.50-8471delG||||||
M00587:7:000000000-JW5DM:1:2119:22960:21774	1	0.000224883	Mus_musculus_chromosome_19	100	163	300	60468174	60467976	122	plus	minus	1	ACGCTGAACTTGTGGCCGTTTACGTCGCCGTCCAGCTCGACCAGGATGGGCACCACCCCGGTGAACAGCTCCTCGCCCTTGCTCACAGTGGTCTCAGTGGACAGTGAGGTCATGGCTACCTGTTCAAAGGTAATCAAAGTTGGCAGAAGAAAAAAAAAAAATGAGGGAAGATGGAAAGTGACCCCGATTTGTCTTCTGGGCTGTTGCCAGCTAGCTCGACTCCAGCCAACCAGAGCGCAGAGGCCTCGGAGGGCAACCTGTCTGCAACGGTTCCCCGAGCTGCAGCAGTCACGCCGTTCCC	5_prime_UTR_variant	MODIFIER	Prlhr	ENSMUSG00000045052	transcript	ENSMUST00000051277.3	protein_coding	ANN=AGGG|5_prime_UTR_variant|MODIFIER|Prlhr|ENSMUSG00000045052|transcript|ENSMUST00000051277.3|protein_coding|1/1|c.-48delC|||||48|
M00587:7:000000000-JW5DM:1:2117:6809:15124	1	0.000224883	Mus_musculus_chromosome_19	100	44	157	60468851	60468964	114	plus	plus	1	ACGCTGAACTTGTGGCCGTTTACGTCGCCGTCCAGCTCGACCAGGAAGTCCTCACAGGACAGCTCCAGATCCTGCAGAGCTCCAACTGCAGCTGACAGAGTCGCTAGAGTTTGGGGTCTAGCAGAGCTTTGTTATGCTGCACCTGTCGCTGGTCAGGAAAAAAAAAAAAAAAAAAAAAATAC	intergenic_region	MODIFIER	Prlhr-Cacul1	ENSMUSG00000045052-ENSMUSG00000033417	intergenic_region	ENSMUSG00000045052-ENSMUSG00000033417		ANN=GAAG|intergenic_region|MODIFIER|Prlhr-Cacul1|ENSMUSG00000045052-ENSMUSG00000033417|intergenic_region|ENSMUSG00000045052-ENSMUSG00000033417|||n.60468852delG||||||
M00587:7:000000000-JW5DM:1:2109:17048:1235	1	0.000224883	Mus_musculus_chromosome_19	100	200	275	60468213	60468288	76	plus	plus	1	ACGCTGAACTTGTGGCCGTTTACGTCGCCGTCCAGCTCGACCAGGATGGGCACCACCNCNGTGAACAGCTCCTCGCCCTTGCTCACAGTGGTNNCNGTGGACANTGAGGTCATGGCTACCTGTTCAAAGGTAANNNAAGTTGNNACTNTCCATCTNNCCNCNTNTACNTTTTCCCACNCNCCAACTCCTCTNNNGNNCNCAAGACCCAGAACATCAAGCGCAATGAATGTTGTCCTTCCAGTTCTATAAAAATAAGCCTAACACAGGTTCTTTAA	5_prime_UTR_variant	MODIFIER	Prlhr	ENSMUSG00000045052	transcript	ENSMUST00000051277.3	protein_coding	ANN=AAGA|5_prime_UTR_variant|MODIFIER|Prlhr|ENSMUSG00000045052|transcript|ENSMUST00000051277.3|protein_coding|1/1|c.-87delG|||||87|
M00587:7:000000000-JW5DM:1:1117:7289:5464	1	0.000224883	Mus_musculus_chromosome_X	100	76	126	8092741	8092791	51	plus	plus	1	ACGCTGAACTTGTGGCCGTTTACGTCGCCGTCCAGCTCGACCAGGATGGGCACCACCCCGGTGAACAGCTCCTCGCCCTTGCTCAAAAAAAAAAAAAAAAAAAAAAAAAAAAAAAAAAAAAAAAAAA	intergenic_region	MODIFIER	Was-Gm6787	ENSMUSG00000031165-ENSMUSG00000086404	intergenic_region	ENSMUSG00000031165-ENSMUSG00000086404		ANN=CCTT|intergenic_region|MODIFIER|Was-Gm6787|ENSMUSG00000031165-ENSMUSG00000086404|intergenic_region|ENSMUSG00000031165-ENSMUSG00000086404|||n.8092743delC||||||
M00587:7:000000000-JW5DM:1:1115:25869:14558	1	0.000224883	Mus_musculus_chromosome_X	100	80	130	63137217	63137167	51	plus	minus	1	ACGCTGAACTTGTGGCCGTTTACGTCGCCGTCCAGCTCGACCAGGATGGGCACCACCCCGGTGAACAGCTCCTCGTCCTTGCTCACAGAAAAAAAAAAAAAAAAAAAAAAAAAAAAAAAAAAAAAAAAAAA	intergenic_region	MODIFIER	Gm6754-Gm14659	ENSMUSG00000082965-ENSMUSG00000081269	intergenic_region	ENSMUSG00000082965-ENSMUSG00000081269		ANN=GCTC|intergenic_region|MODIFIER|Gm6754-Gm14659|ENSMUSG00000082965-ENSMUSG00000081269|intergenic_region|ENSMUSG00000082965-ENSMUSG00000081269|||n.63137217delT||||||
M00587:7:000000000-JW5DM:1:1110:17226:21347	1	0.000224883	Mus_musculus_chromosome_X	100	61	112	140430190	140430139	52	plus	minus	1	ACGCTGAACTTGTGGCCGTTTACGTCGCCGTCCAGCTCGACCAGGATGGGCACCACCCCGGGCAACAAAAAAAAAAAAAAAAAAAAAAAAAAAAAAAAAAAAAAAAAAAAAAAAAAAAAAAAAAAAA	intron_variant	MODIFIER	Frmpd3	ENSMUSG00000042425	transcript	ENSMUST00000208130.1	protein_coding	ANN=GCAA|intron_variant|MODIFIER|Frmpd3|ENSMUSG00000042425|transcript|ENSMUST00000208130.1|protein_coding|14/14|c.2264-360delG||||||
M00587:7:000000000-JW5DM:1:1107:18600:7357	1	0.000224883	Mus_musculus_chromosome_03	100	114	164	91758374	91758424	51	plus	plus	1	ACGCTGAACTTGTGGCCGTTTACGTCGCCGTCCAGCTCGACCAGGATGGGCACCACCCCGGTGAACAGCTCCTCGCCCTTGCTCACAGTGGTCTCAGTGGACAGTGAGGTCATGGCGAAAAAAAAAAAAAAAAAAAAAAAAAAAAAAAAAAAAAAAAAAAAAAA	intergenic_region	MODIFIER	S100a7l2-Gm23697	ENSMUSG00000091175-ENSMUSG00000077085	intergenic_region	ENSMUSG00000091175-ENSMUSG00000077085		ANN=GCGA|intergenic_region|MODIFIER|S100a7l2-Gm23697|ENSMUSG00000091175-ENSMUSG00000077085|intergenic_region|ENSMUSG00000091175-ENSMUSG00000077085|||n.91758375delG||||||

## Sheet: Prlhr-Vn-F2-37_mapping_annot
#Representative_read_name	No.of_reads	%of_reads	reference_acc.	%_identity	query_start	query_end	reference_start	reference_end	score	query_strand	reference_strand	num_placements	Representative_read_sequence	type	impact	Gene_ID	ENSG_ID	location	ENST_ID	location_type	INFO
M00587:7:000000000-JW5DM:1:1101:11012:11305	351592	99.8557	Mus_musculus_chromosome_19	93.0556	86	301	60468099	60468314	141	plus	plus	1	ACGCTGAACTTGTGGCCGTTTACGTCGCCGTCCAGCTCGACCAGGATGGGCACCACCCCGGTGAACAGCTCCTCGCCCTTGCTCACAGTGGTCTCAGTGGACAGTGAGGTCATGGCTACCTGTTCAAAGGTAATCAAAGTTGTCACTATAAAACATAAAAAAAAAAACTTTTCCCACCACCCAACTCCTCTCTTGGACACAAGACCCAGAACATCAAGCGCAATGAATGTTGTCCTTCCAGTTCTATAAAAATAAGCCTAACACAGGTTCTTTAAACAGCTCCTATTCGTGGATAGCTCTC	frameshift_variant	HIGH	Prlhr	ENSMUSG00000045052	transcript	ENSMUST00000051277.3	protein_coding	ANN=AGTG|frameshift_variant|HIGH|Prlhr|ENSMUSG00000045052|transcript|ENSMUST00000051277.3|protein_coding|1/1|c.28delG|p.Gly10fs|206/1573|28/1113|10/370||
M00587:7:000000000-JW5DM:1:1101:5009:12066	134	0.0380574	Mus_musculus_chromosome_19	100	138	300	60468199	60467976	147	plus	minus	1	ACGCTGAACTTGTGGCCGTTTACGTCGCCGTCCAGCTCGACCAGGATGGGCACCACCCCGGTGAACAACTCCTCGCCCTTGCTCACAGTGGTCTCAGTGGACAGTGAGGTCATGGCTACCTGTTCAAAGGTAATCAAAGTTGGGTGGTGGGAAAAGGTACACGAGGGAAGATGGAAAGTGACCCCGATTTGTCTTCTGGGCTGTTGCCAGCTAGCTCGACTCCAGCCAACCAGAGCGCAGAGGCCTCGGAGGGCAACCTGTCTGCAACGGTTCCCCGAGCTGCAGCAGTCACGCCGTTCCC	5_prime_UTR_variant	MODIFIER	Prlhr	ENSMUSG00000045052	transcript	ENSMUST00000051277.3	protein_coding	ANN=GTTG|5_prime_UTR_variant|MODIFIER|Prlhr|ENSMUSG00000045052|transcript|ENSMUST00000051277.3|protein_coding|1/1|c.-73delT|||||73|
M00587:7:000000000-JW5DM:1:1115:24949:21449	145	0.0411815	Mus_musculus_chromosome_19	95.1613	116	301	60468129	60468314	141	plus	plus	1	ACGCTGAACTTGTGGCCGTTTACGTCGCCGTCCAGCTCGACCAGAAAAAAAACAAAACCAAAAAACAACTCCTCCTCCTTTCTCCCAGTGGTCTCAGTAAACACTCAAGTCATAACTACCTTTTCAAAGATAATCAAAGTTGTCCCTTTCCATCTTCCCTCGAGTACCTTTTCCCACCACCCAACTCCTCTCTTGGACACAATACCCAAAACATCACGCGCAATGAATGTTGTCCTTCCATTTCTATAAAAATAAGCCTAACACAGGTTCTTTAAACAGCTCCTATTCGTGTATAGCTCTC	5_prime_UTR_variant	MODIFIER	Prlhr	ENSMUSG00000045052	transcript	ENSMUST00000051277.3	protein_coding	ANN=TACC|5_prime_UTR_variant|MODIFIER|Prlhr|ENSMUSG00000045052|transcript|ENSMUST00000051277.3|protein_coding|1/1|c.-3delG|||||3|
M00587:7:000000000-JW5DM:1:1101:16321:2131	21	0.00596421	Mus_musculus_chromosome_04	100	32	82	74515448	74515498	51	plus	plus	1	ACGCTGAACTTGTGGCCGTTTACGTCGCCGTCCAGCTCAAAAAAAAAAAAAAAAAAAAAAAAAAAAAAAAAAAAAAAAAAAAAAAAA	intergenic_region	MODIFIER	Kdm4c-Gm26379	ENSMUSG00000028397-ENSMUSG00000099334	intergenic_region	ENSMUSG00000028397-ENSMUSG00000099334		ANN=CAGC|intergenic_region|MODIFIER|Kdm4c-Gm26379|ENSMUSG00000028397-ENSMUSG00000099334|intergenic_region|ENSMUSG00000028397-ENSMUSG00000099334|||n.74515449delC||||||
M00587:7:000000000-JW5DM:1:1104:11025:4823	20	0.0056802	Mus_musculus_chromosome_04	100	78	175	107837548	107837645	98	plus	plus	1	ACGCTGAACTTGTGGCCGTTTACGTCGCCGTCCAGCTCGACCAGGATGGGCACCACCCCGGTGAACAGCTCCTCGCCCTTGCTACGTGTGGATTTTTTTTTCTTTCTTAGCAGCTAGCCGGGGCCTTTGCTCCTTACCCCTGCTTGCCTTCAAATTAGATCAGGAAGCACCGGCCAAAAAAAAAAAAAAAAAAAAAAAC	intron_variant	MODIFIER	Lrp8	ENSMUSG00000028613	transcript	ENSMUST00000106731.3	protein_coding	ANN=TTGC|intron_variant|MODIFIER|Lrp8|ENSMUSG00000028613|transcript|ENSMUST00000106731.3|protein_coding|3/18|c.349+2799delC||||||;TTGC|intron_variant|MODIFIER|Lrp8|ENSMUSG00000028613|transcript|ENSMUST00000143601.7|nonsense_mediated_decay|3/20|n.349+2799delC||||||;TTGC|intron_variant|MODIFIER|Lrp8|ENSMUSG00000028613|transcript|ENSMUST00000106732.9|protein_coding|3/18|c.322+2799delC||||||WARNING_T…
M00587:7:000000000-JW5DM:1:1101:14650:21802	17	0.00482817	Mus_musculus_chromosome_X	100	76	126	8092741	8092791	51	plus	plus	1	ACGCTGAACTTGTGGCCGTTTACGTCGCCGTCCAGCTCGACCAGGATGGGCACCACCCCGGTGAACAGCTCCTCGCCCTTGCTCAAAAAAAAAAAAAAAAAAAAAAAAAAAAAAAAAAAAAAAAAAAAAAAAAAAAAAAAAAAAAAAA	intergenic_region	MODIFIER	Was-Gm6787	ENSMUSG00000031165-ENSMUSG00000086404	intergenic_region	ENSMUSG00000031165-ENSMUSG00000086404		ANN=CCTT|intergenic_region|MODIFIER|Was-Gm6787|ENSMUSG00000031165-ENSMUSG00000086404|intergenic_region|ENSMUSG00000031165-ENSMUSG00000086404|||n.8092743delC||||||
M00587:7:000000000-JW5DM:1:1111:22949:17975	88	0.0249929	Mus_musculus_chromosome_19	98.1928	136	301	60468149	60468314	151	plus	plus	1	ACGCTGAACTTGTGGCCGTTTACGTCGCCGTCCAGCTCGACCAGGATGGGCACCACCCCGGTGCACAGCTCCTCGCCCTTGCTCACAGTGGTCTCAGTGGAAAGTAAAAAAAAAAAAAAAAAAACAAAAAAAAAAAAAGATGTCACTTTCCATCCTCCCTCGTGTACCTTTTCCCACCACCCAACTCCTCTCTTGGACACAAGACCCAGAACATCAAGCGCAATGAATGTTGTCCTTCCAGTTCTATAAAAATAAGCCTAACACAGGTTCTTTAACCAGCTCCTATTCGTGGATAGCTCTC	5_prime_UTR_variant	MODIFIER	Prlhr	ENSMUSG00000045052	transcript	ENSMUST00000051277.3	protein_coding	ANN=AAGA|5_prime_UTR_variant|MODIFIER|Prlhr|ENSMUSG00000045052|transcript|ENSMUST00000051277.3|protein_coding|1/1|c.-25delT|||||25|
M00587:7:000000000-JW5DM:1:1111:12173:12804	34	0.00965635	Mus_musculus_chromosome_19	100	101	301	60468114	60468314	201	plus	plus	1	ACGCTGAACTTGTGGCCGTTTACGTCGCCGTCCAGCTCGACCAGGATGGGCACCACCCCGGTGCACAGCTCCTCGCCCTAAATAAAAGAAGAATAAAAAAACAGTGAGGTCATGGCTACCTGTTCAAAGGTAATCAAAGTTGTCACTTTCCATCTTCCCTCGTGTACCTTTTCCCACCACCCAACTCCTCTCTTGGACACAAGACCCAGAACATCAAGCGCAATGAATGTTGTCCTTCCAGTTCTATAAAAATAAGCCTAACACAGGTTCTTTAAACAGCTCCTATTCGTGGATAGCTCTC	frameshift_variant	HIGH	Prlhr	ENSMUSG00000045052	transcript	ENSMUST00000051277.3	protein_coding	ANN=CAGT|frameshift_variant|HIGH|Prlhr|ENSMUSG00000045052|transcript|ENSMUST00000051277.3|protein_coding|1/1|c.13delT|p.Ser5fs|191/1573|13/1113|5/370||
M00587:7:000000000-JW5DM:1:1101:3793:9542	11	0.00312411	Mus_musculus_chromosome_X	100	80	130	63137217	63137167	51	plus	minus	1	ACGCTGAACCTGTGGCCGTTTACGTCGCCGTCCAGCTCGACCAGGATGGGCACCACCCCGGTGAACAGCTCCTCGCCCTTGCTCACAGAAAAAAAAAAAAAAAAAAAAAAAAAAAAAAAAAAAAAAAAAAAAAAA	intergenic_region	MODIFIER	Gm6754-Gm14659	ENSMUSG00000082965-ENSMUSG00000081269	intergenic_region	ENSMUSG00000082965-ENSMUSG00000081269		ANN=GCTC|intergenic_region|MODIFIER|Gm6754-Gm14659|ENSMUSG00000082965-ENSMUSG00000081269|intergenic_region|ENSMUSG00000082965-ENSMUSG00000081269|||n.63137217delT||||||
M00587:7:000000000-JW5DM:1:1102:12052:17185	7	0.00198807	Mus_musculus_chromosome_10	100	66	121	65538506	65538561	56	plus	plus	1	ACGCTGAACTTGTGGCCGTTTACGTCGCCGTCCAGCTCGACCAGGATGGGCACCACCCCGGTGAACAGCTCCAAAAAAAAAAAAAAAAAAAAAAAAAAAAAAAAAAAAAAAAAAAAAAAAAAA	intergenic_region	MODIFIER	Gm4796-Gm19116	ENSMUSG00000112341-ENSMUSG00000112720	intergenic_region	ENSMUSG00000112341-ENSMUSG00000112720		ANN=AGCT|intergenic_region|MODIFIER|Gm4796-Gm19116|ENSMUSG00000112341-ENSMUSG00000112720|intergenic_region|ENSMUSG00000112341-ENSMUSG00000112720|||n.65538506delC||||||
M00587:7:000000000-JW5DM:1:1103:20595:7496	5	0.00142005	Mus_musculus_chromosome_Y	100	57	115	15022329	15022271	59	plus	minus	1	ACGCTGAACTTGTGGCCGTTTACGTCGCCGTCCAGCTCGACCAGGATGGGCACCACCCCGGAAAAAAAAAAAAAAAAAAAAAAAAAAAAAAAAAAAAAAAAAAAAAAAAAAAAAAAAA	intergenic_region	MODIFIER	Gm37044-Gm31511	ENSMUSG00000102366-ENSMUSG00000103909	intergenic_region	ENSMUSG00000102366-ENSMUSG00000103909		ANN=CCGG|intergenic_region|MODIFIER|Gm37044-Gm31511|ENSMUSG00000102366-ENSMUSG00000103909|intergenic_region|ENSMUSG00000102366-ENSMUSG00000103909|||n.15022331delC||||||
M00587:7:000000000-JW5DM:1:2113:7214:12984	6	0.00170406	Mus_musculus_chromosome_19	97.2973	150	223	60468163	60468236	64	plus	plus	1	ACGCTGAACTTGTGGCCGTTTACGTCGCCGTCCAGCTCGACCAGGATGGGCACCACCCCGGTGAACAGCTCCTCGCCCTTGCTCACAGTGGTCTCAGTGGACAGTGAGGTCATGGCTACCTGTTCAAAAAAAAAAAAAAAAAAAAAAAACCATCTTCCCTCGTGCACCTTTTCCCACCACCCAACTCCTCTCTTGGACACAAGACCCAGACCATCAAGCGCAAA	5_prime_UTR_variant	MODIFIER	Prlhr	ENSMUSG00000045052	transcript	ENSMUST00000051277.3	protein_coding	ANN=CATC|5_prime_UTR_variant|MODIFIER|Prlhr|ENSMUSG00000045052|transcript|ENSMUST00000051277.3|protein_coding|1/1|c.-38delG|||||38|
M00587:7:000000000-JW5DM:1:1117:5269:14850	8	0.00227208	Mus_musculus_chromosome_19	96.6216	153	300	60468184	60467976	107	plus	minus	1	ACGCTGAACTTGTGGCCGTTTACGTCGCCGTCCAGCTCGACCAGGATGGGCACCACCCCGGTGAACAGCTCCTCGCCCTTGCTCACAGTGGTCTCAGTGGACAGTGAGGTCATGGCTACCAAAAAAAAAAAAAAAAAAAAAAAAAAGCGGGTAAAGGTACACGCGGGAAGATGGAAAGTGACCCCGATTTGTATTCTGGGCTGTTGCCAGCTAGCTCGACTCGAGCCAACCAGAGAGCAGAGGCCTCGGAGGGCAACCTGTCTGCAACGGTTCCCCGAGCTGCAGCAGTCAAGCCGTTCCC	5_prime_UTR_variant	MODIFIER	Prlhr	ENSMUSG00000045052	transcript	ENSMUST00000051277.3	protein_coding	ANN=AAGG|5_prime_UTR_variant|MODIFIER|Prlhr|ENSMUSG00000045052|transcript|ENSMUST00000051277.3|protein_coding|1/1|c.-60delT|||||60|
M00587:7:000000000-JW5DM:1:1108:13375:1924	2	0.00056802	Mus_musculus_chromosome_18	100	114	166	57464621	57464569	53	plus	minus	1	ACGCTGAACTTGTGGCCGTTTACGTCGCCGTCCAGCTCGACCAGGATGGGCACCACCCCGGTGAACAGCTCCTCGCCCTTGCTCACAGTGGTCTCAGTGGACAGTGAGGTCATGGCTACCAAAAAAAAAAAAAAAAAAAAAAAAAAAAAAAAAAAAAAAAAAAAAAAAAAAAAAAAAAAA	intron_variant	MODIFIER	4930511M06Rik	ENSMUSG00000086607	transcript	ENSMUST00000130696.7	pseudogene	ANN=GCTA|intron_variant|MODIFIER|4930511M06Rik|ENSMUSG00000086607|transcript|ENSMUST00000130696.7|pseudogene|2/3|n.193-29641delC||||||
M00587:7:000000000-JW5DM:1:1101:22804:6257	2	0.00056802	Mus_musculus_chromosome_02	100	98	149	91298946	91298895	52	plus	minus	1	ACGCTGAACTTGTGGCCGTTTACGTCGCCGTCCAGCTCGACCAGGATGGGCACCACCCCGGTGAACAGCTCCTCGCCCTTGCTCACAGTGGTCTCAGTGGAAAACAAAAAAAAAAAAAAAAAAAAAAAAAAAAAAAAAAAAAAAAAAAAAAAA	intron_variant	MODIFIER	1110051M20Rik	ENSMUSG00000040591	transcript	ENSMUST00000102594.10	protein_coding	ANN=GGAA|intron_variant|MODIFIER|1110051M20Rik|ENSMUSG00000040591|transcript|ENSMUST00000102594.10|protein_coding|4/8|c.365+5803delA||||||;GGAA|intron_variant|MODIFIER|1110051M20Rik|ENSMUSG00000040591|transcript|ENSMUST00000064652.13|protein_coding|4/8|c.365+5803delA||||||;GGAA|intron_variant|MODIFIER|1110051M20Rik|ENSMUSG00000040591|transcript|ENSMUST00000094835.8|protein_coding|3/7|c.74+5803del…
M00587:7:000000000-JW5DM:1:2115:15549:4151	1	0.00028401	Mus_musculus_chromosome_16	100	85	161	71683884	71683960	77	plus	plus	1	ACGCTGAACTTGTGGCCGTTTACGTCGCCGTCCAGCTCGACCAGGATGGGCACCACCCCGGTGAACAGCTCCTCGCCCTTGCTCACAGTGGTCTTATGCCAAATATACAAGAAATACAGAGATAGGAAAGGAAGAATTAAATAAGGGTTAGAGATTGAACCAAAAAAAAAAAAAAAAAAAAA	intergenic_region	MODIFIER	Gm22797-Gm18549	ENSMUSG00000065924-ENSMUSG00000116664	intergenic_region	ENSMUSG00000065924-ENSMUSG00000116664		ANN=CAGT|intergenic_region|MODIFIER|Gm22797-Gm18549|ENSMUSG00000065924-ENSMUSG00000116664|intergenic_region|ENSMUSG00000065924-ENSMUSG00000116664|||n.71683884delA||||||
M00587:7:000000000-JW5DM:1:2110:24719:8476	1	0.00028401	Mus_musculus_chromosome_03	100	183	236	150629576	150629523	54	plus	minus	1	ACGCTGAACTTGTGGCCGTTTACGTCGCCGTCCAGCTCGACCAGGATGGGCACCACCCCGGTGAACAGCTCCTCGCCCTTGCTCACAGTGGTCTCAGTGGACAGTGAGGTCATGGCAAAAAAAAAAAAAAAAAAAAAAGTTGGCACTTTCCATCTTCCCTCGTGTACCATTTACCACCACCCAACTCCTAAAAAAAAAAAAAAAAAAAAAAAAAAAAAAAAAAAAAAAAAAAAAAAAAAAAAAAAAAAAAAA	intergenic_region	MODIFIER	Gm43470-Mir3963	ENSMUSG00000105190-ENSMUSG00000092830	intergenic_region	ENSMUSG00000105190-ENSMUSG00000092830		ANN=ACTC|intergenic_region|MODIFIER|Gm43470-Mir3963|ENSMUSG00000105190-ENSMUSG00000092830|intergenic_region|ENSMUSG00000105190-ENSMUSG00000092830|||n.150629577delA||||||
M00587:7:000000000-JW5DM:1:2109:6417:4142	1	0.00028401	Mus_musculus_chromosome_X	97.318	41	301	169989873	169990133	226	plus	plus	2	ACGCTGAACTTGTGGCCGTTTACGTCGCCGTCCAGCTCGACCAGGATGGGCACGACCGCTTAGAAGAACCGGATAGACGGCTAAAGCAGACGCCGTCTCGAGCCTAATAAGGAAGCCCGCGGGCTTCCTCACTCCGATGTGAGTGGAGACATTTCAGCTGTGACTGTGTCATTTATACCCAGATGAATATTTTGATAGCGACTTAAAACGACTTCACATCTTAAACACGGACACCTCGGTGGAAAACGCTTCATTTTCCTCTGAAAATTTGTGAGAACGTCTCGACGACGACGACGCCAGC	3_prime_UTR_variant	MODIFIER	Mid1	ENSMUSG00000035299	transcript	ENSMUST00000036753.11	protein_coding	ANN=CAGG|3_prime_UTR_variant|MODIFIER|Mid1|ENSMUSG00000035299|transcript|ENSMUST00000036753.11|protein_coding|10/10|c.*663delC|||||663|;CAGG|3_prime_UTR_variant|MODIFIER|Mid1|ENSMUSG00000035299|transcript|ENSMUST00000112107.7|protein_coding|10/10|c.*663delC|||||663|;CAGG|3_prime_UTR_variant|MODIFIER|Mid1|ENSMUSG00000035299|transcript|ENSMUST00000112104.7|protein_coding|10/10|c.*663delC|||||663|;C…
M00587:7:000000000-JW5DM:1:2102:13488:16804	1	0.00028401	Mus_musculus_chromosome_01	90.3614	104	180	71652166	71652248	51	plus	plus	1	ACGCTGAACTTGTGGCCGTTTACGTCGCCGTCCAGCTCGACCAGAATAGGAACAACCCCAGTGAACAGCTCCTCGCCCTTGCTCACAGTGGTCTCAGTGGACAGTGAGGTCATGGCAAAAAAAAAAAAAAAAAAAAAAAAAAAAAAAAAAAAAAAAAAAAAAAAAAAAAAAAAAAAAAAAAAA	intron_variant	MODIFIER	Fn1	ENSMUSG00000026193	transcript	ENSMUST00000055226.12	protein_coding	ANN=TGAG|intron_variant|MODIFIER|Fn1|ENSMUSG00000026193|transcript|ENSMUST00000055226.12|protein_coding|1/45|c.152-517delC||||||;TGAG|intron_variant|MODIFIER|Fn1|ENSMUSG00000026193|transcript|ENSMUST00000188894.6|protein_coding|1/44|c.152-517delC||||||;TGAG|intron_variant|MODIFIER|Fn1|ENSMUSG00000026193|transcript|ENSMUST00000187938.6|protein_coding|1/44|c.152-517delC||||||;TGAG|intron_variant|MO…
M00587:7:000000000-JW5DM:1:1111:19237:23459	1	0.00028401	Mus_musculus_chromosome_01	100	60	110	64528319	64528369	51	plus	plus	1	ACGCTGAACTTGTGGCCGTTTACGTCGCCGTCCAGCTCGACCAGGATGGGCACCACCCCGGTGCACAAAAAAAAAAAAAAAAAAAAAAAAAAAAAAAAAAAAAAAAAAAA	intergenic_region	MODIFIER	Gm28980-Creb1	ENSMUSG00000099658-ENSMUSG00000025958	intergenic_region	ENSMUSG00000099658-ENSMUSG00000025958		ANN=GTGC|intergenic_region|MODIFIER|Gm28980-Creb1|ENSMUSG00000099658-ENSMUSG00000025958|intergenic_region|ENSMUSG00000099658-ENSMUSG00000025958|||n.64528320delG||||||
M00587:7:000000000-JW5DM:1:1103:20367:19979	1	0.00028401	Mus_musculus_chromosome_X	100	113	165	140430191	140430139	53	plus	minus	1	ACGCTGAACTTGTGGCCGTTTACGTCGCCGTCCAGCTCGACCAGGATGGGCACCACCCCGGTGAACAGCTCCTCGCCCTTGCTCACAGTGGTCTCAGTGGACAGTGAGGTCATGGCAACAAAAAAAAAAAAAAAAAAAAAAAAAAAAAAAAAAAAAAAAAAAAAAAAA	intron_variant	MODIFIER	Frmpd3	ENSMUSG00000042425	transcript	ENSMUST00000208130.1	protein_coding	ANN=GGCA|intron_variant|MODIFIER|Frmpd3|ENSMUSG00000042425|transcript|ENSMUST00000208130.1|protein_coding|14/14|c.2264-360delT||||||
M00587:7:000000000-JW5DM:1:1102:8010:8977	1	0.00028401	Mus_musculus_chromosome_03	100	72	124	47960043	47959991	53	plus	minus	1	ACGCTGAACTTGTGGCCGTTTACGTCGCCGTCCAGCTCGACCAGGATGGGCACCACCCCGGTGAACAGCTCCTCGCAAAAAAAAAAAAAAAAAAAAAAAAAAAAAAAAAAAAAAAAAAAAAAAA	intergenic_region	MODIFIER	Gm2229-Gm7977	ENSMUSG00000103798-ENSMUSG00000103257	intergenic_region	ENSMUSG00000103798-ENSMUSG00000103257		ANN=TCGC|intergenic_region|MODIFIER|Gm2229-Gm7977|ENSMUSG00000103798-ENSMUSG00000103257|intergenic_region|ENSMUSG00000103798-ENSMUSG00000103257|||n.47960043delC||||||
M00587:7:000000000-JW5DM:1:1102:10305:4716	1	0.00028401	Mus_musculus_chromosome_06	100	68	118	143100599	143100649	51	plus	plus	1	ACGCTGAACTTGTGGCCGTTTACGTCGCCGTCCAGCTCGACCAGGATGGGCACCACCCCGGTGAACAGCTCAAAAAAGAAAAAAAAAAAAAAAAAAAAAAAAAAAAAAAAAAAAAAAAAAA	intergenic_region	MODIFIER	C2cd5-Gm31108	ENSMUSG00000030279-ENSMUSG00000108094	intergenic_region	ENSMUSG00000030279-ENSMUSG00000108094		ANN=CTCA|intergenic_region|MODIFIER|C2cd5-Gm31108|ENSMUSG00000030279-ENSMUSG00000108094|intergenic_region|ENSMUSG00000030279-ENSMUSG00000108094|||n.143100599delG||||||
