# Supplementary material for: Necessity of integrated genomic analysis to establish a designed knock-in mouse from CRISPR-Cas9-induced mutants
Source: Sci Rep. 2022 Nov 27;12:20390. doi: 10.1038/s41598-022-24810-5 (PMC9701781; doi:10.1038/s41598-022-24810-5)
Supplement: Supplementary file 13 — Supplementary Table S3. [file 41598_2022_24810_MOESM13_ESM.xlsx]

## Sheet: Sheet1
Supplemental Table 3. List of oligonucleotides used in conventional PCR, droplet digital PCR and RAISING
	Conventional PCR and sequence
	Name of PCR products	Forward	Reverse	Product size of desired knock-in allele(bp)
Figure 1	Internal-1	CTATATCACCGCCGACAAGCA	ATGTTGTGGCGGATCTTGAAG	63
	5' ext -1	CTCCCGCCTTTGAGAGCCTTTT	AGAAGTCGTGCTGCTTCATG	548
	3' ext -1	CTATATCACCGCCGACAAGCA	GAGCAAATAGGTGCCCAGAA	1175
	Full ext -1	CTCCCGCCTTTGAGAGCCTTTT	GAGCAAATAGGTGCCCAGAA	1922
	Internal-2	GGTACACGAGGGAAGATGGA	ATGTTGTGGCGGATCTTGAAG	594
	5' ext -2	CTCCCGCCTTTGAGAGCCTTTT	ATGTTGTGGCGGATCTTGAAG	810
Suppl. Figure 5	Full ext -2	TGCTGCTCCTCTTAAGCACA	CAGCTTCACTGACACCCGTA	2186
	Full ext -3	GAAGTGGAGATCACCCTGGA	TAGGTTGAAAATGTGCAGCG	2402
	3' ext -2	CTATATCACCGCCGACAAGCA	CACCCACAGTGTACGCAAAG	1948
	Droplet digital PCR
	Gene name	Forward	Reverse	Hydrolysis probe	Product size(bp)
Figure 2	Venus	CTATATCACCGCCGACAAGCA	ATGTTGTGGCGGATCTTGAAG	AAGAACGGCATCAAGG	63
	Oxytocin receptor	TGCTCTGCTCGGTACCTGAA	GGAGTTGCTTTTCTTGCTAATGC	CAGCCGGCCTGGAG	66
	RAISING
	Name of primers	Sequence
Figure 4	Forward-1	GCGGACTTGAAGAAGTCGTGCTG
	Forward-2	GTGGTGCAGATCAGCTTCAGGGTCA
	Forward-3	ACACTCTTTCCCTACACGACGCTCTTCCGATCTACGCTGAACTTGTGGCCGTTTAC
		Underlines show Venus internal sequence
